# Supplementary material for: Wrinkle force microscopy: a machine learning based approach to predict cell mechanics from images
Source: Commun Biol. 2022 Apr 14;5:361. doi: 10.1038/s42003-022-03288-x (PMC9010416; doi:10.1038/s42003-022-03288-x)
Supplement: Supplementary file 8 — Supplementary Data 1 [file 42003_2022_3288_MOESM8_ESM.xlsx]

## Sheet: Figure 3
Figure 3a			Figure 3b				Figure 3c			Figure 3d
force	PDF		average force	wrinkle length [pix]	wrinkle length [um]		f_p [Pa]	wrinkle length [um]		angle difference [rad]	PDF
2	0.0500375		29.0937	714	76.8264		-20.6981	76.8264		0.01	0
6	0.0323876		22.6921	760	81.776		-16.2394	81.776		0.03	0.485437
10	0.0241713		24.1124	1109	119.328		-13.316	119.328		0.05	0
14	0.0187291		33.2986	2943	316.667		-20.8217	316.667		0.07	0.485437
18	0.0160151		53.4469	8492	913.739		-36.1322	913.739		0.09	0
22	0.0131702		57.064	5911	636.024		-39.7327	636.024		0.11	0
26	0.0110754		21.2635	1157	124.493		-13.2882	124.493		0.13	0
30	0.00963525		36.7229	8754	941.93		-25.7929	941.93		0.15	0.485437
34	0.00806064		27.7864	6418	690.577		-18.1066	690.577		0.17	0
38	0.00677617		28.5496	4049	435.672		-20.6243	435.672		0.19	0.485437
42	0.00609325		28.562	3267	351.529		-17.7947	351.529		0.21	0
46	0.00545986		52.8306	5432	584.483		-38.96	584.483		0.23	0
50	0.00437001		103.702	15279	1644.02		-74.3767	1644.02		0.25	0.970874
54	0.00389586		80.6504	10748	1156.48		-60.1422	1156.48		0.27	0
58	0.00331909		16.2981	2402	258.455		-12.2041	258.455		0.29	0
62	0.00313862		16.6585	1091	117.392		-11.7205	117.392		0.31	0.970874
66	0.00298647		34.3269	6927	745.345		-24.865	745.345		0.33	0
70	0.00258662		68.38	8201	882.428		-52.4326	882.428		0.35	0.485437
74	0.00264324		77.4498	11211	1206.3		-59.8601	1206.3		0.37	0.485437
78	0.00206647		63.6381	7031	756.536		-42.3565	756.536		0.39	1.94175
82	0.00186831		63.4992	5082	546.823		-35.8285	546.823		0.41	2.42718
86	0.0018577		85.8753	9129	982.28		-59.7367	982.28		0.43	2.42718
90	0.00172324		57.5411	7634	821.418		-40.351	821.418		0.45	5.33981
94	0.00140123		13.3348	1476	158.818		-9.09989	158.818		0.47	5.33981
98	0.00142954		26.0662	2420	260.392		-20.4286	260.392		0.49	6.31068
102	0.00124908		103.993	6959	748.788		-71.2813	748.788		0.51	7.28155
106	0.00108631		16.877	2324	250.062		-11.3509	250.062		0.53	3.39806
110	0.00116416		23.824	2001	215.308		-17.7013	215.308		0.55	3.39806
114	0.000962464		17.9276	1494	160.754		-10.4223	160.754		0.57	2.91262
118	0.000937695		49.547	8257	888.453		-32.9049	888.453		0.59	0.970874
122	0.00085631		33.1968	3205	344.858		-13.0935	344.858		0.61	0.485437
126	0.000732463		111.178	3018	324.737		-21.0264	324.737		0.63	1.45631
130	0.00064754		26.0509	5328	573.293		-16.3962	573.293		0.65	0.485437
134	0.000598001		21.3529	3050	328.18		-15.2389	328.18		0.67	0
138	0.000598001		156.078	11132	1197.8		-77.8298	1197.8		0.69	0
142	0.000527232		274.818	4586	493.454		-52.809	493.454		0.71	0
146	0.000477693		134.158	13380	1439.69		-65.1507	1439.69		0.73	0
150	0.000467078		36.2837	5075	546.07		-24.6368	546.07		0.75	0
154	0.000474155		152.854	15412	1658.33		-107.278	1658.33		0.77	0.970874
158	0.000431693		90.6944	11610	1249.24		-64.3257	1249.24		0.79	0
162	0.000371539		71.8156	953	102.543		-13.2892	102.543		0.81	0
166	0.000368001		18.748	3002	323.015		-14.3647	323.015		0.83	0
170	0.00030077		14.0623	811	87.2636		-9.18603	87.2636		0.85	0
174	0.000194616		40.8339	8743	940.747		-28.6406	940.747		0.87	0
178	0.000237078		84.8952	9538	1026.29		-57.498	1026.29		0.89	0
182	0.000180462		104.078	10271	1105.16		-76.508	1105.16		0.91	0
186	0.00020877		64.9897	8605	925.898		-45.1806	925.898		0.93	0
190	0.000145077		65.9412	8034	864.458		-41.8557	864.458		0.95	0
194	0.000127385		86.2433	10891	1171.87		-59.6316	1171.87		0.97	0
198	0.000127385		58.8632	8357	899.213		-40.2846	899.213		0.99	0
202	8.84618e-05		14.5932	1687	181.521		-10.1619	181.521
206	6.72309e-05		12.8673	474	51.0024		-9.51317	51.0024
210	8.84618e-05		36.3514	2059	221.548		-19.3551	221.548
214	7.07694e-05		31.9798	2489	267.816		-24.5555	267.816
218	0.000102616		89.6705	7243	779.347		-62.6337	779.347
222	0.000102616		22.8983	3900	419.64		-16.8074	419.64
226	8.49233e-05		87.5412	2082	224.023		-17.9358	224.023
230	6.72309e-05		26.2304	3115	335.174		-19.3486	335.174
234	5.66155e-05		52.468	9799	1054.37		-38.459	1054.37
238	6.0154e-05		55.2937	6871	739.32		-20.77	739.32
242	5.66155e-05		209.279	9036	972.274		-81.1279	972.274
246	7.78463e-05		15.4826	509	54.7684		-11.9478	54.7684
250	8.84618e-05		10.3833	60	6.456		-7.45739	6.456
254	6.72309e-05		72.7511	6596	709.73		-44.97	709.73
258	6.72309e-05		27.8897	3114	335.066		-20.038	335.066
262	7.78463e-05		24.1546	2161	232.524		-15.2056	232.524
266	1.76924e-05		49.2396	7220	776.872		-37.7807	776.872
270	3.89232e-05		30.5762	6463	695.419		-21.5922	695.419
274	4.95386e-05		25.7944	2249	241.992		-17.6131	241.992
278	2.47693e-05		25.3708	988	106.309		-18.0619	106.309
282	4.24616e-05		27.5533	2384	256.518		-18.8111	256.518
286	4.24616e-05		29.3567	3091	332.592		-17.4802	332.592
290	4.60001e-05		20.893	2036	219.074		-14.2235	219.074
294	7.78463e-05		18.7811	2515	270.614		-14.2934	270.614
298	6.72309e-05		9.77795	45	4.842		5.51913	4.842
			2.57446	59	6.3484		1.18306	6.3484
			3.52545	17	1.8292		2.26634	1.8292
			11.4579	40	4.304		6.03511	4.304
			37.2341	2208	237.581		22.4995	237.581
			449.429	7899	849.932		-71.2133	849.932
			11.315	29	3.1204		6.74362	3.1204
			50.0917	11328	1218.89		-35.8638	1218.89
			132.113	7118	765.897		-89.7374	765.897
			48.8514	4015	432.014		-30.6765	432.014
			16.4632	1009	108.568		-11.4362	108.568
			17.391	175	18.83		-7.84781	18.83
			136.299	3914	421.146		-48.0742	421.146
			55.5129	3095	333.022		-37.7167	333.022
			44.46	4715	507.334		-31.8855	507.334
			24.5537	1467	157.849		-17.0244	157.849
			11.2978	486	52.2936		-7.23203	52.2936
			6.1952	74	7.9624		-3.95065	7.9624
			6.51047	71	7.6396		-3.48905	7.6396
			26.5818	1736	186.794		-18.5912	186.794
			18.4971	1892	203.579		-13.6679	203.579
			94.2572	7038	757.289		-62.28	757.289
			39.5436	3514	378.106		-27.8345	378.106
			32.5862	3001	322.908		-24.1535	322.908
			95.6554	7474	804.202		-65.4866	804.202
			73.7863	6586	708.654		-52.961	708.654
			59.54	6342	682.399		-39.4619	682.399
			228.656	5774	621.282		-64.139	621.282
			139.99	5912	636.131		-53.6663	636.131

## Sheet: Figure 4
Figure 4b			Figure 4c
cluster	dispersion		cluster	dispersion
28.5496	22.6921		0.165363	0.160888
16.2981	34.3269		0.0673577	0.121414
63.6381	13.3348		0.197052	0.245259
156.078	26.0662		0.367654	0.026552
40.8339	17.9276		0.069314	0.122015
132.113	21.3529		0.071615	0.158227
48.8514	36.2837		0.179852	0.0893364
94.2572	18.748		0.289116	0.0772358
139.99	14.0623		0.890136	0.0844104
	14.5933			0.227374
	12.8673			0.135193
	31.9798			0.0490482
	15.4826			0.00162484
	10.3833			0.19158
	27.8897			0.170009
	24.1546			0.0726555
	25.7944			0.0657285
	25.3708			0.160186
	27.5533			0.123851
	29.3567			0.0890639
	16.4632			0.16685
	26.5818			0.0952084
	18.4971			0.0775215
	39.5436			0.0478888
	32.5862			0.0880921

## Sheet: Figure 6
Figure 6a					Figure 6b					Figure 6c					Figure 6d
f_x^true	f_y^true	f_x^predict	f_y^predict		GAN (m.s)	GAN(wrinkle)	CNN (m.s.)	CNN (wrinkle)		GAN (m.s)	GAN(wrinkle)	CNN (m.s.)	CNN (wrinkle)		GAN (m.s)	GAN(wrinkle)	CNN (m.s.)	CNN (wrinkle)
40.6659	-42.5534	16.9228	-27.2352		0.695034	0.90991	0.797927	0.858635		0.559765	0.328425	0.543366	0.527233		34.7745	15.7227	36.8141	27.5843
45.8125	-49.6125	22.6217	-30.5199		0.922603	0.947381	0.875452	0.905339		0.571387	0.525055	0.615781	0.730752		10.2126	10.4747	12.4014	9.6381
44.7864	-42.9561	21.1542	-28.0391		0.928273	0.890779	0.903321	0.861939		0.426916	0.473171	0.623309	0.687263		14.4093	19.1203	19.6805	17.8822
45.2345	-49.447	20.4319	-33.1151		0.686806	0.760094	0.648963	0.691929		0.524701	0.314331	0.476475	0.496259		39.6517	36.7453	49.9006	42.933
43.248	-46.5435	17.6121	-40.7231		0.77303	0.905629	0.875358	0.85672		0.456188	0.422403	0.422232	0.41824		27.2402	15.407	23.6558	23.4862
38.9951	-44.2482	16.2394	-46.1219		0.904291	0.938961	0.867424	0.900587		0.333872	0.495965	0.410035	0.328959		22.7438	14.7975	29.7816	21.7912
36.3522	-45.7389	16.9228	-52.1717		0.909597	0.940228	0.857516	0.87402		0.310104	0.248833	0.617851	0.532987		16.8731	15.7563	25.5321	25.5852
36.7496	-43.582	16.2394	-48.4548		0.914632	0.941064	0.916541	0.882115		0.238284	0.289213	0.502118	0.568581		15.853	10.9533	11.7745	14.8208
38.0099	-44.5287	10.9459	-46.1219		0.915892	0.918468	0.881846	0.880996		0.487475	0.3239	0.353567	0.390738		16.2298	12.6448	19.8619	28.2158
38.4596	-49.6078	5.87659	-47.2747		0.942109	0.924476	0.854294	0.857376		0.261535	0.312695	0.521283	0.555094		12.5014	11.4815	13.204	14.9778
34.2011	-64.2755	3.39189	-44.9949		0.798686	0.831993	0.593521	0.848362		0.463566	0.372549	0.632877	0.383976		34.018	32.6667	56.5007	33.6481
34.9894	-80.7332	0.92375	-49.6633		0.932263	0.940899	0.92788	0.92165		0.422064	0.358216	0.382476	0.532267		13.1406	12.0271	13.6751	12.232
35.1327	-80.0881	-2.77378	-60.55		0.441752	0.565747	0.616829	0.536393		0.605751	0.492189	0.49992	0.465417		58.5704	51.1321	43.3925	51.2826
33.7267	-84.1467	-3.39189	-68.7671		0.920128	0.922716	0.804502	0.835251		0.228825	0.373756	0.455451	0.435206		16.9645	17.2154	35.2792	22.7871
35.59	-84.0514	-5.87659	-68.7671		0.897402	0.936416	0.846616	0.873193		0.27384	0.299833	0.452926	0.416316		17.4941	11.6458	25.7219	20.2484
20.3684	-23.7353	-9.0247	-54.8124
21.6405	-28.9659	-13.5572	-38.7146
23.2457	-31.5604	-18.3073	-30.5199
20.5759	-14.8129	-22.6217	-24.1224
21.1306	-12.587	-24.1224	-19.7169
19.5404	-6.59233	-25.6591	-19.0088
19.0495	-7.43148	-27.2352	-17.6121
18.1787	-6.76566	-28.0391	-15.5613
16.618	0.195055	-27.2352	-14.2205
17.1227	1.83838	-21.884	-9.66197
21.2371	4.00464	-13.5572	-9.66197
44.7839	-59.1434	16.9228	-30.5199
47.244	-61.4629	24.886	-34.9166
46.5344	-55.4928	25.6591	-35.8407
47.4345	-64.8541	21.1542	-39.709
46.5526	-62.5682	14.2205	-49.6633
43.4183	-62.2792	15.5613	-60.55
42.1961	-61.7235	16.2394	-68.7671
42.171	-61.6878	15.5613	-63.6816
44.4143	-66.956	13.5572	-62.0919
42.5312	-75.0287	9.0247	-65.322
18.7172	-80.6489	6.5018	-65.322
31.9575	-105.249	4.01103	-72.4538
37.464	-108.971	-0.307886	-85.3058
40.6855	-111.969	-2.15651	-101.874
45.8112	-114.335	-4.6314	-95.8316
40.0253	-75.3985	-9.66197	-80.6829
30.737	-69.7879	-18.3073	-54.8124
29.1746	-72.4244	-19.7169	-42.814
27.9071	-49.7786	-22.6217	-29.6809
27.8674	-47.7904	-27.2352	-27.2352
24.9621	-40.9768	-28.0391	-28.8542
23.8093	-39.8666	-30.5199	-28.8542
22.5481	-34.1405	-34.9166	-24.886
22.261	-24.0218	-30.5199	-21.1542
22.2667	-13.7654	-24.1224	-19.0088
26.5415	-15.153	-19.0088	-19.7169
34.9598	-54.0138	15.5613	-32.2364
41.7043	-56.8714	27.2352	-38.7146
42.3563	-53.4199	26.442	-40.7231
45.1673	-63.5168	21.884	-43.8926
43.9721	-67.9137	18.3073	-52.1717
38.494	-65.2948	15.5613	-62.0919
35.4237	-62.727	14.8885	-68.7671
35.8273	-62.118	14.8885	-67.0161
39.3556	-69.135	15.5613	-68.7671
40.2587	-76.5926	13.5572	-72.4538
42.997	-95.8679	11.5929	-78.5068
46.0004	-108.742	7.75843	-82.9471
44.4974	-115.353	1.5399	-98.779
38.5626	-112.584	-0.92375	-112.169
40.8351	-114.438	-4.6314	-120.035
37.5996	-96.8677	-5.87659	-90.3344
24.2716	-74.4716	-10.9459	-52.1717
22.8003	-72.5049	-18.3073	-40.7231
18.2737	-47.1269	-25.6591	-31.3715
15.3337	-39.9355	-24.886	-24.886
16.1833	-41.5088	-24.886	-28.0391
14.744	-40.8828	-28.8542	-28.8542
12.6825	-31.3286	-32.2364	-24.886
14.4862	-25.4879	-27.2352	-23.3677
15.6118	-17.5823	-24.1224	-21.1542
17.6311	-13.616	-15.5613	-22.6217
23.8543	-43.7842	16.9228	-28.8542
32.6243	-47.4996	27.2352	-39.709
35.1247	-47.2364	24.886	-43.8926
41.7286	-54.2513	23.3677	-48.4548
42.6197	-66.4736	22.6217	-50.9018
36.6619	-67.2677	19.0088	-57.5998
34.532	-62.455	16.9228	-62.0919
32.2441	-60.9014	15.5613	-60.55
32.8431	-64.1164	14.8885	-63.6816
31.9493	-72.9394	11.5929	-76.4134
36.3739	-85.9149	8.39026	-74.3973
44.731	-104.691	4.01103	-72.4538
43.9062	-109.667	1.5399	-90.3344
43.6502	-99.594	1.5399	-112.169
38.9944	-97.7664	1.5399	-124.327
32.7674	-92.6123	-1.5399	-65.322
15.2148	-54.4429	-12.2437	-42.814
9.18527	-37.321	-21.884	-34.0083
10.0564	-35.8707	-27.2352	-29.6809
7.00713	-32.5863	-24.886	-24.886
8.24586	-36.4455	-26.442	-24.1224
10.3088	-35.806	-30.5199	-24.1224
11.1659	-26.4274	-34.9166	-26.442
11.0634	-23.2432	-30.5199	-20.4319
10.4403	-16.0311	-24.886	-19.0088
11.5882	-12.6166	-15.5613	-22.6217
19.9498	-37.3206	19.0088	-25.6591
26.12	-42.8003	29.6809	-34.0083
25.9195	-37.4165	27.2352	-37.7389
37.1055	-24.0678	24.886	-42.814
41.9048	-64.6263	21.884	-47.2747
34.5704	-61.7871	20.4319	-52.1717
32.3636	-60.677	17.6121	-53.4747
30.8317	-59.7725	16.2394	-52.1717
28.9043	-59.6472	15.5613	-62.0919
28.0359	-66.94	14.2205	-72.4538
27.6651	-69.1019	9.66197	-68.7671
27.3385	-76.6501	5.25319	-57.5998
23.6689	-71.8439	-0.92375	-65.322
13.9743	-46.4002	-4.01103	-95.8316
10.5853	-45.9508	-6.5018	-87.7658
4.87117	-35.7106	-5.25319	-50.9018
1.52903	-26.5951	-11.5929	-34.9166
2.3922	-23.2921	-26.442	-32.2364
3.25003	-26.9662	-29.6809	-25.6591
3.25862	-27.9691	-28.0391	-20.4319
2.07533	-29.8592	-31.3715	-20.4319
5.72944	-25.049	-34.9166	-21.1542
7.42423	-22.3895	-37.7389	-24.1224
7.32522	-18.1064	-34.9166	-15.5613
6.02441	-11.5332	-27.2352	-15.5613
7.75067	-8.39029	-19.0088	-18.3073
8.29267	-27.8067	16.9228	-21.1542
15.5981	-39.8693	28.8542	-28.0391
18.6239	-33.232	25.6591	-28.8542
23.4352	-27.2804	22.6217	-32.2364
54.0978	-63.1944	21.1542	-36.7812
32.6244	-58.2015	20.4319	-42.814
24.8755	-54.3007	17.6121	-47.2747
28.0527	-54.4784	17.6121	-48.4548
27.3383	-52.3777	16.9228	-57.5998
23.9599	-47.5046	15.5613	-60.55
13.0724	-45.2303	7.75843	-52.1717
-0.138938	-41.2615	2.77378	-46.1219
2.05665	-29.341	0.92375	-39.709
3.5158	-18.7195	-4.6314	-41.7578
3.0259	-22.5901	-12.2437	-32.2364
-0.891827	-16.1463	-14.2205	-31.3715
-5.93914	-11.8699	-26.442	-20.4319
-5.53085	-13.5442	-32.2364	-20.4319
-3.28468	-18.7492	-34.9166	-18.3073
-2.19273	-21.6355	-34.9166	-17.6121
2.03085	-22.2565	-38.7146	-19.7169
4.98732	-20.2084	-41.7578	-19.0088
5.43956	-18.4964	-42.814	-15.5613
4.46965	-14.0779	-37.7389	-10.3023
4.79537	-7.13131	-30.5199	-12.8984
5.13606	-4.27525	-19.7169	-14.2205
2.22309	-23.5009	15.5613	-16.9228
7.32315	-30.9506	25.6591	-23.3677
10.8359	-28.454	24.886	-22.6217
8.12296	-26.6174	23.3677	-25.6591
8.3242	-33.5698	21.1542	-31.3715
15.9275	-49.0577	19.7169	-34.9166
13.2401	-43.1924	17.6121	-39.709
11.5513	-36.5549	16.2394	-39.709
10.3305	-29.1477	14.8885	-43.8926
11.7837	-32.1949	10.9459	-37.7389
6.43359	-23.143	3.39189	-32.2364
0.147915	-14.0513	-1.5399	-32.2364
-2.89468	-8.95847	-4.6314	-34.9166
-2.13042	-5.89435	-8.39026	-26.442
-0.375381	-8.95459	-14.2205	-7.75843
-4.07662	-4.95496	-19.7169	-5.25319
-5.95165	-5.75715	-28.0391	-7.75843
-6.33825	-9.77354	-34.9166	-7.12901
-5.10275	-14.5525	-40.7231	-12.8984
-2.18577	-15.8896	-40.7231	-16.2394
-0.00816331	-17.3601	-39.709	-19.0088
4.03485	-16.5279	-41.7578	-14.8885
4.15992	-13.8801	-42.814	-8.39026
1.81757	-9.41339	-40.7231	-6.5018
1.49775	-0.73172	-33.1151	-9.66197
2.90912	0.359698	-21.884	-10.9459
1.28653	-20.0107	16.2394	-15.5613
3.4659	-21.6134	28.8542	-19.7169
7.67336	-25.4175	28.8542	-19.0088
6.40799	-26.9721	24.886	-20.4319
5.81826	-24.4796	19.0088	-21.884
12.7174	-33.8511	14.8885	-21.884
13.0084	-33.7595	14.8885	-22.6217
3.59853	-15.3981	14.2205	-23.3677
1.80862	-13.4183	9.0247	-23.3677
1.87691	-13.251	5.87659	-22.6217
1.02007	-1.97951	-1.5399	-19.7169
-1.32058	-0.552442	-9.66197	-17.6121
-3.12585	-0.664356	-10.3023	-9.66197
-4.47617	3.79052	-12.8984	-7.12901
-4.28012	2.14945	-16.9228	-10.9459
-3.18493	-0.868377	-24.1224	-4.01103
-0.325288	0.324234	-32.2364	-2.15651
-1.02503	-7.80854	-37.7389	-5.87659
-0.0357852	-12.416	-39.709	-10.3023
-0.326378	-12.3476	-41.7578	-16.2394
1.3057	-14.6084	-39.709	-16.9228
4.43089	-14.0699	-38.7146	-10.9459
4.57869	-7.46602	-41.7578	-7.12901
4.85304	-4.36065	-40.7231	-7.12901
4.61407	2.59774	-34.0083	-6.5018
4.02037	2.53068	-23.3677	-9.0247
0.585705	-19.4157	19.7169	-12.8984
-5.26778	-19.4217	30.5199	-14.8885
-5.04739	-19.2857	31.3715	-12.2437
-4.25459	-17.6203	28.0391	-13.5572
-2.68993	-13.0169	24.1224	-14.8885
0.251913	-12.4938	20.4319	-14.2205
4.53	-14.6692	15.5613	-11.5929
3.65852	-9.41991	11.5929	-11.5929
1.35907	-4.72151	7.75843	-14.8885
1.51978	-1.48194	5.25319	-12.8984
0.60659	1.27391	-0.307886	-7.75843
-1.32157	0.624128	-7.12901	-4.6314
-2.84912	2.19151	-10.9459	1.5399
-4.68313	4.73987	-14.8885	-0.307886
-2.89756	5.12524	-18.3073	-7.75843
-2.50563	-0.243819	-24.1224	-0.92375
-2.77532	-2.30743	-33.1151	-3.39189
-1.31454	-5.53918	-35.8407	-4.6314
0.528034	-10.3288	-38.7146	-7.12901
0.813025	-10.7318	-40.7231	-5.87659
1.94776	-7.62927	-41.7578	-8.39026
4.00011	-8.32442	-42.814	-8.39026
5.52875	-4.03145	-44.9949	-7.12901
6.09814	-1.2654	-42.814	-5.87659
6.81163	6.72819	-35.8407	-4.01103
6.47629	8.65964	-25.6591	-5.25319
-13.996	-19.4901	17.6121	-9.66197
-6.36533	-18.1277	30.5199	-10.3023
-4.07383	-13.0535	31.3715	-7.12901
-2.82899	-15.5109	28.0391	-9.0247
-1.44959	-7.89717	22.6217	-9.66197
-0.624957	-3.76231	17.6121	-10.3023
0.642584	-5.54567	13.5572	-6.5018
1.00511	-2.44664	12.2437	-5.87659
2.91627	2.39818	9.0247	-5.25319
1.91985	2.74238	5.25319	-1.5399
1.98349	0.435255	3.39189	5.87659
1.59895	-1.00909	0.307886	2.77378
-0.672006	2.11235	-5.87659	2.15651
-3.77642	3.90265	-9.0247	8.39026
-5.43772	4.64593	-12.2437	3.39189
-2.57917	-1.91496	-18.3073	-0.92375
-2.4463	-2.33423	-32.2364	2.77378
-2.37348	-3.59006	-41.7578	-0.92375
-0.96507	-9.04561	-42.814	0.92375
0.346179	-3.7311	-40.7231	-2.77378
3.17328	-2.38369	-38.7146	-4.01103
4.55036	-4.43195	-44.9949	-4.6314
5.76879	-3.05722	-48.4548	-4.6314
7.01671	1.42835	-46.1219	-4.01103
7.79595	13.2041	-37.7389	-0.92375
3.17636	14.5814	-26.442	-3.39189
-3.65365	-17.7604	16.2394	-7.12901
-2.58446	-16.1614	26.442	-6.5018
-1.86758	-12.4968	29.6809	-4.6314
-0.428582	-9.69421	26.442	-5.87659
1.11679	-5.99505	22.6217	-6.5018
1.01676	-4.00019	19.0088	-4.6314
1.67732	-3.55404	16.2394	-2.15651
2.23533	3.43205	12.8984	-2.77378
1.95091	4.42827	10.3023	-2.15651
3.08733	2.23345	6.5018	0.92375
2.37079	1.40519	2.77378	2.15651
0.878389	2.74229	0.307886	2.77378
-0.717013	1.92261	-0.307886	0.92375
-2.57052	3.39617	-0.307886	2.77378
-1.79817	2.14744	-4.01103	4.01103
-0.857507	-0.650995	-7.75843	4.6314
-0.425486	-2.22357	-22.6217	0.92375
-1.03219	-2.36194	-43.8926	-0.307886
0.330839	-2.87575	-47.2747	2.77378
-0.116566	-1.76158	-42.814	-0.307886
-0.0130147	-1.88492	-39.709	-2.77378
1.89347	-3.02135	-40.7231	-2.15651
1.48821	-1.51178	-41.7578	-4.01103
0.353154	5.0564	-42.814	-1.5399
3.38878	12.3679	-35.8407	2.15651
3.94684	13.5171	-28.0391	-0.92375
-4.65214	-14.0837	12.2437	-6.5018
-3.51496	-15.8063	23.3677	-6.5018
-1.29361	-12.2684	26.442	-4.01103
0.185388	-8.80416	26.442	-2.15651
1.80289	-6.86782	24.1224	-3.39189
2.43552	-5.85158	21.884	-0.307886
1.92136	-2.55523	19.7169	2.15651
2.82535	1.99348	17.6121	1.5399
2.6343	3.19561	14.2205	-1.5399
0.486011	5.3404	10.9459	0.92375
0.554639	5.05882	4.6314	-0.92375
2.38064	2.84626	-0.307886	-5.25319
2.62349	0.349053	0.92375	5.25319
1.09081	-1.51377	0.307886	10.3023
-0.228073	-3.16941	0.307886	7.12901
-1.39811	-5.5143	-2.15651	6.5018
-2.08079	-2.97111	-14.8885	-0.307886
0.111659	-1.53821	-36.7812	-1.5399
0.961748	-0.989206	-48.4548	3.39189
0.123469	-2.45343	-42.814	1.5399
0.538656	-1.61663	-38.7146	-0.307886
0.790497	-2.12401	-35.8407	-0.92375
-1.03082	0.359691	-37.7389	-0.92375
-0.968526	5.16339	-38.7146	3.39189
-0.0718857	9.16819	-34.0083	3.39189
-0.834561	13.0307	-28.8542	1.5399
-5.06864	-12.908	10.3023	-4.01103
-7.62466	-14.2672	21.884	-7.12901
-1.80066	-11.515	23.3677	-1.5399
-0.981164	-9.2187	24.886	0.307886
-0.200836	-8.06983	24.886	-0.307886
3.39464	-8.5431	24.1224	3.39189
3.33268	-7.19591	21.884	4.6314
1.91955	-0.019795	20.4319	6.5018
1.6862	4.81817	18.3073	-0.92375
1.54465	5.31916	17.6121	3.39189
0.997304	4.84696	14.8885	6.5018
0.604468	3.37723	7.12901	5.87659
0.0212866	0.342143	4.01103	9.66197
-2.02102	-5.50302	7.75843	11.5929
-2.83419	-9.86587	7.75843	9.66197
-4.97555	-20.6706	2.15651	8.39026
-3.62186	-8.3824	-12.2437	5.87659
-0.605708	-2.59469	-28.8542	5.87659
1.52257	-1.57404	-41.7578	6.5018
3.47557	-0.438494	-38.7146	2.15651
-0.11797	-0.792753	-35.8407	2.15651
-4.72525	-0.755638	-36.7812	1.5399
-1.97227	2.38878	-34.9166	5.87659
-1.33711	4.94135	-35.8407	5.87659
0.419306	12.2125	-32.2364	3.39189
3.07224	14.0505	-24.886	2.15651
-3.22219	-12.0464	11.5929	-4.6314
-3.87012	-12.0272	22.6217	-7.12901
-4.44023	-8.26568	23.3677	-2.77378
-4.23061	-6.19691	24.1224	1.5399
-1.31366	-8.396	25.6591	2.77378
-0.384036	-8.93445	24.1224	5.25319
-0.998543	-6.00174	23.3677	7.75843
-1.6827	0.154028	21.1542	7.12901
-0.906932	6.16338	17.6121	3.39189
2.02391	5.58226	16.9228	5.87659
3.06594	3.36782	16.2394	9.0247
1.39328	4.32267	10.9459	10.3023
-2.67938	5.07746	7.75843	9.0247
-7.87685	3.12409	9.0247	11.5929
-3.19613	-6.17643	5.25319	9.0247
3.19669	-13.9204	0.307886	9.66197
2.0072	-9.72258	-9.0247	11.5929
0.264766	-3.07128	-18.3073	11.5929
2.07368	-1.48044	-28.0391	9.66197
4.11305	-1.20061	-29.6809	2.77378
0.278441	-2.01851	-30.5199	1.5399
-3.63846	-0.856719	-32.2364	3.39189
-0.502011	5.03011	-31.3715	4.6314
-0.146179	6.46331	-33.1151	5.87659
2.44004	19.2322	-30.5199	4.6314
3.54553	16.7067	-24.1224	0.307886
-7.07173	-8.76096	12.8984	-3.39189
-7.57726	-13.0018	21.884	-4.6314
-6.58084	-8.06596	23.3677	-2.15651
-5.93104	-5.208	23.3677	3.39189
-5.3013	-2.59348	24.886	4.6314
-2.83699	-6.77177	25.6591	5.87659
-1.39843	-8.25901	24.886	8.39026
-1.18365	-2.32458	21.884	7.12901
-0.491375	4.01405	19.0088	6.5018
0.275962	5.91133	14.8885	8.39026
0.861344	4.33858	13.5572	8.39026
1.81143	3.60937	12.8984	12.2437
2.21812	4.07084	12.8984	10.3023
-4.06697	5.46601	9.66197	8.39026
-1.42183	3.81971	-0.92375	7.75843
8.30452	2.00989	0.307886	9.0247
6.35597	-2.00034	-4.6314	10.3023
5.32316	-3.19836	-12.8984	9.66197
1.37107	-2.20072	-20.4319	9.66197
-0.739805	-2.97116	-25.6591	3.39189
-1.66058	1.4245	-26.442	-0.92375
-0.20401	2.89	-26.442	2.77378
2.42437	6.79362	-28.8542	2.77378
2.3937	9.16101	-28.8542	2.15651
2.29537	20.0116	-28.0391	4.6314
0.197252	19.4872	-24.1224	2.15651
-6.32956	-13.8451	13.5572	-1.5399
-11.8049	-16.887	21.884	-5.25319
-9.33658	-7.54388	23.3677	2.15651
-6.37484	-3.39494	24.1224	4.6314
-5.79845	1.79859	25.6591	6.5018
-6.0859	-0.0492224	26.442	8.39026
-5.47832	-5.44325	24.886	9.66197
-2.78992	0.305748	23.3677	9.66197
1.30576	2.43655	21.1542	12.8984
-1.81791	5.18289	18.3073	15.5613
-1.79024	4.45939	15.5613	15.5613
0.131842	5.26559	12.8984	13.5572
2.21991	4.55866	12.8984	15.5613
4.21152	2.12673	10.9459	12.2437
2.00458	2.84388	4.6314	13.5572
-0.830023	8.32355	1.5399	11.5929
1.93383	5.61839	-3.39189	9.66197
6.04876	-3.53955	-11.5929	7.75843
2.6189	-5.77017	-19.0088	6.5018
-0.0411599	-4.15374	-21.1542	-0.92375
0.547433	1.45034	-23.3677	0.92375
-0.339998	1.32951	-22.6217	5.25319
-0.678166	5.33882	-23.3677	4.01103
3.24167	11.9636	-27.2352	4.01103
5.52965	16.6825	-25.6591	5.87659
2.05626	16.9945	-17.6121	7.12901
-5.57689	-16.4319	13.5572	-0.92375
-8.8491	-18.5623	21.884	-5.25319
-9.62379	-6.99858	23.3677	2.15651
-5.98	-2.05655	24.1224	5.25319
-5.15824	1.84643	24.1224	8.39026
-5.57493	6.30957	24.1224	10.9459
-7.3561	7.27711	22.6217	12.8984
-16.3654	23.8352	22.6217	13.5572
-5.54856	7.28954	22.6217	16.9228
-2.3557	4.53296	19.7169	20.4319
-1.95787	5.412	17.6121	19.7169
-0.288794	5.81697	14.8885	17.6121
0.386387	4.92305	14.2205	21.1542
-0.352619	4.47058	12.8984	19.7169
7.22581	-1.83176	7.12901	19.0088
8.78922	3.44982	5.25319	13.5572
0.877017	6.45033	-0.92375	8.39026
2.36139	-0.271808	-8.39026	6.5018
1.76055	-5.43	-12.8984	4.6314
0.596511	1.66144	-15.5613	-2.15651
0.10797	0.719165	-19.7169	4.01103
-2.18246	-0.190987	-18.3073	9.0247
-2.67878	6.22628	-20.4319	5.87659
-0.442453	18.29	-21.884	7.12901
3.20642	16.1285	-22.6217	8.39026
1.60591	14.6335	-15.5613	9.0247
-9.69767	-12.802	12.8984	-0.307886
-12.2082	-14.4048	21.884	-2.77378
-9.8709	-3.85292	22.6217	2.77378
-5.312	0.411918	21.1542	7.75843
-4.72754	1.21197	21.1542	9.66197
-6.58678	6.89375	21.1542	12.8984
-5.51168	7.87091	21.1542	15.5613
-6.11119	14.1249	21.1542	18.3073
-6.71576	10.5233	22.6217	20.4319
-3.67343	6.02752	20.4319	23.3677
-1.88392	8.06882	18.3073	23.3677
-0.171261	8.2651	18.3073	23.3677
0.16021	8.68221	16.9228	21.1542
-0.208877	4.96737	14.2205	18.3073
7.90109	4.04824	5.25319	16.2394
21.2921	2.62626	2.15651	12.8984
4.73159	2.87105	-7.12901	9.0247
1.47971	-0.169829	-10.3023	7.12901
3.04722	-0.899811	-14.8885	3.39189
2.06961	5.99644	-17.6121	2.15651
0.609438	-1.30696	-16.9228	5.87659
-0.53411	-2.19064	-16.9228	8.39026
-0.296183	4.4573	-20.4319	9.0247
-1.71152	16.484	-21.1542	9.66197
-2.91429	20.1351	-19.0088	11.5929
-2.44635	16.3841	-12.8984	12.2437
-9.51696	-10.6679	12.2437	1.5399
-12.0892	-7.53851	20.4319	-0.92375
-10.9162	4.58663	19.7169	5.25319
-10.2786	8.17326	19.7169	7.75843
-10.5105	7.72236	20.4319	12.8984
-7.52518	7.36953	20.4319	15.5613
-6.31533	9.88335	21.1542	17.6121
-4.53444	12.7342	21.884	20.4319
-3.82872	11.7231	21.1542	23.3677
-1.70965	10.7458	19.7169	27.2352
-0.566462	11.0439	19.0088	28.0391
-0.470921	9.86825	19.7169	26.442
-0.178719	5.87268	18.3073	23.3677
1.65249	8.43112	14.2205	16.9228
3.02204	6.99817	7.75843	16.2394
5.89726	3.96137	0.92375	14.2205
6.93679	0.946019	-4.6314	10.3023
4.47532	-0.726877	-8.39026	10.9459
4.01517	-4.28961	-10.3023	5.87659
0.682959	-4.1805	-10.9459	4.6314
-0.94748	-2.21043	-15.5613	8.39026
0.454457	-0.0734299	-24.886	9.66197
0.0490818	7.08684	-27.2352	12.2437
-2.1054	13.9244	-24.1224	12.8984
-3.44348	18.6835	-17.6121	17.6121
-4.73917	19.8193	-10.9459	21.884
-7.06058	-5.73682	12.8984	2.15651
-10.6181	-1.05719	19.0088	0.307886
-10.0712	8.61881	17.6121	7.12901
-9.80225	10.5525	19.0088	7.12901
-9.61301	9.70217	19.7169	14.8885
-7.63685	10.86	20.4319	17.6121
-6.09435	15.4959	19.7169	19.7169
-6.63846	17.4672	20.4319	24.1224
-6.88777	20.247	21.1542	28.0391
-4.686	19.1766	21.1542	32.2364
0.495327	12.1544	19.7169	33.1151
0.835358	13.8069	19.0088	30.5199
1.57355	16.3479	17.6121	24.886
4.22742	13.8481	15.5613	19.7169
6.35604	8.97051	10.9459	19.0088
10.7686	9.62814	4.01103	14.8885
10.0593	0.18555	0.307886	9.66197
8.08013	2.82588	-2.77378	13.5572
5.75782	-9.49972	-4.6314	10.9459
2.46069	-12.6172	-6.5018	12.8984
2.43317	-0.959452	-11.5929	13.5572
1.64967	3.26871	-18.3073	17.6121
2.02419	9.46729	-21.1542	21.884
1.09861	15.1507	-19.0088	24.886
-1.96792	24.2742	-16.2394	26.442
-1.86014	27.2159	-12.2437	27.2352
-5.95177	-2.73384	13.5572	3.39189
-9.31402	1.32261	21.884	2.15651
-11.3517	15.4445	20.4319	5.87659
-10.5355	14.5982	19.7169	12.2437
-9.78789	15.4352	19.7169	14.8885
-8.3527	16.0216	20.4319	18.3073
-8.28327	17.2279	19.0088	22.6217
-8.47014	20.6146	19.0088	28.0391
-7.74873	21.7839	20.4319	30.5199
-8.27036	23.1783	19.7169	34.9166
-6.52975	22.625	19.7169	34.9166
1.9832	26.644	21.1542	30.5199
0.144001	27.3984	21.884	29.6809
-4.67558	22.3856	16.2394	22.6217
6.52137	15.9115	10.3023	21.1542
13.1336	11.856	7.75843	21.884
11.8179	9.63071	4.01103	16.9228
9.88496	9.03521	-0.307886	17.6121
8.44299	-1.5001	0.307886	23.3677
6.28475	-4.70117	-1.5399	20.4319
-3.33979	8.63683	-7.75843	21.884
-4.68301	27.3073	-12.8984	22.6217
-0.476739	31.0646	-16.2394	33.1151
2.58147	31.4899	-16.9228	34.0083
-2.85309	45.7064	-16.2394	36.7812
-8.58545	59.1883	-12.8984	43.8926
-8.74241	0.214134	17.6121	6.5018
-7.24603	2.60809	25.6591	1.5399
-10.1216	17.3565	24.886	11.5929
-12.1233	19.7228	21.884	16.9228
-12.9529	20.3131	20.4319	18.3073
-13.2618	21.3316	21.1542	23.3677
-13.6984	25.1853	20.4319	26.442
-16.9391	27.6997	20.4319	29.6809
-14.4703	28.3574	21.1542	33.1151
-8.92909	28.2986	20.4319	35.8407
-5.75447	28.6912	21.1542	36.7812
-1.17978	29.8381	21.884	34.0083
-1.17005	27.1164	18.3073	30.5199
-2.48964	23.8252	12.2437	28.8542
-1.73561	24.2514	13.5572	31.3715
1.00261	22.952	9.66197	36.7812
1.92748	22.1344	5.25319	33.1151
1.95372	18.6426	0.307886	36.7812
-3.92115	15.1107	-5.87659	28.0391
-11.3241	26.7653	-9.66197	38.7146
-15.7914	38.804	-10.3023	38.7146
-46.3456	120.692	-13.5572	35.8407
-48.117	118.009	-19.7169	47.2747
-44.705	106.993	-22.6217	56.1868
-28.0901	76.1023	-16.2394	56.1868
-13.6268	68.7254	-11.5929	59.0534
-11.8359	4.20223	20.4319	7.75843
-8.79901	9.21165	26.442	5.25319
-9.27418	18.7553	25.6591	14.8885
-13.3018	19.9031	27.2352	19.0088
-15.518	25.7049	22.6217	21.884
-15.5966	27.7434	21.884	26.442
-17.2011	33.6375	21.1542	28.8542
-17.0085	34.4914	20.4319	31.3715
-15.1523	34.0181	20.4319	35.8407
-11.4856	33.9573	19.7169	37.7389
-9.24797	34.8026	21.1542	39.709
-5.73042	35.0498	19.0088	34.0083
-4.14976	30.5515	17.6121	31.3715
-3.79525	31.1544	15.5613	34.0083
-2.43206	30.8256	12.8984	35.8407
-5.76683	32.6563	9.0247	39.709
-8.03206	44.8009	-2.77378	34.9166
-7.35401	47.8128	-9.0247	53.4747
-15.4847	44.4416	-13.5572	47.2747
-46.3711	119.077	-19.0088	35.8407
-48.562	130.032	-20.4319	52.1717
-51.1119	150.364	-22.6217	60.55
-53.3025	141.149	-23.3677	68.7671
-56.2061	129.513	-21.884	67.0161
-50.015	115.725	-16.9228	68.7671
-29.9949	74.3053	-11.5929	67.0161
-13.2097	5.99318	25.6591	9.66197
-10.3689	13.2607	29.6809	7.12901
-11.313	20.4718	34.0083	14.2205
-10.7447	15.8918	28.0391	20.4319
-17.1949	27.3385	25.6591	24.886
-20.6694	34.4231	23.3677	25.6591
-19.6444	37.5261	21.884	27.2352
-20.8677	36.3829	22.6217	33.1151
-19.097	35.1639	21.1542	35.8407
-19.2186	37.5726	19.7169	39.709
-14.689	43.5194	19.0088	42.814
-14.2503	40.8937	16.9228	37.7389
-19.9689	28.6419	19.7169	37.7389
-10.5186	35.9398	14.2205	38.7146
-11.7076	37.0074	8.39026	36.7812
-12.7243	52.1182	4.6314	37.7389
-21.7	105.991	-5.87659	43.8926
-59.8086	129.372	-18.3073	63.6816
-69.4001	130.648	-19.7169	52.1717
-64.8182	147.718	-24.1224	56.1868
-66.8175	163.561	-23.3677	67.0161
-65.558	163.423	-23.3677	70.5784
-57.4138	144.425	-24.886	70.5784
-58.0718	133.795	-24.1224	70.5784
-53.5588	126.886	-18.3073	65.322
-36.1355	78.3519	-13.5572	62.0919
-18.4308	7.09383	26.442	11.5929
-14.5258	11.0984	35.8407	7.75843
-16.0928	21.3297	34.0083	17.6121
-18.5061	21.7065	32.2364	21.884
-22.4471	26.5687	31.3715	24.1224
-31.4462	35.9781	28.8542	28.8542
-32.1575	35.0292	28.8542	30.5199
-31.7894	37.1494	28.8542	33.1151
-28.8604	38.1724	28.0391	36.7812
-27.2951	38.9094	24.886	39.709
-24.8262	45.9542	21.884	38.7146
-26.4957	43.3854	19.7169	38.7146
-28.1883	42.7243	18.3073	39.709
-21.1629	42.3306	9.66197	36.7812
-23.6967	45.1348	4.6314	38.7146
-34.4647	107.947	-0.307886	35.8407
-52.1473	122.511	-8.39026	49.6633
-78.9383	153.455	-12.2437	68.7671
-84.1978	150.843	-19.7169	65.322
-80.1305	162.763	-22.6217	67.0161
-76.366	167.09	-21.884	82.9471
-76.8272	165.514	-21.884	80.6829
-72.3377	142.442	-24.1224	74.3973
-71.7604	135.538	-21.1542	68.7671
-69.3874	130.001	-16.2394	70.5784
-53.0692	82.1639	-12.8984	63.6816
-19.0931	0.144387	28.0391	2.77378
-11.1701	-1.57256	34.9166	1.5399
-13.0891	6.88341	35.8407	7.12901
-15.8223	7.36662	34.9166	9.66197
-19.6757	12.2566	33.1151	12.8984
-25.9868	19.6042	29.6809	12.2437
-32.2585	16.9221	28.8542	12.8984
-32.303	24.5527	32.2364	16.2394
-29.0181	24.2053	29.6809	20.4319
-24.5199	22.1586	26.442	22.6217
-22.7462	25.2734	24.1224	22.6217
-26.317	22.3586	21.1542	21.884
-23.61	30.9304	16.9228	27.2352
-20.4995	30.0659	10.3023	32.2364
-25.5682	32.154	5.25319	29.6809
-48.9893	91.7879	3.39189	26.442
-52.9308	93.6429	-4.6314	35.8407
-74.3839	116.966	-15.5613	54.8124
-78.5975	119.058	-17.6121	54.8124
-72.4637	131.646	-13.5572	56.1868
-69.1652	132.602	-17.6121	63.6816
-67.5088	125.926	-22.6217	70.5784
-67.117	108.903	-24.1224	59.0534
-65.366	105.402	-20.4319	50.9018
-63.3714	87.6177	-19.7169	50.9018
-55.3481	77.5631	-15.5613	54.8124
13.1491	16.3105	52.1717	-2.77378
51.7348	29.1847	72.4538	-5.87659
57.9386	22.9763	80.6829	-1.5399
58.7517	19.7915	82.9471	0.92375
56.9644	18.721	85.3058	2.15651
62.9598	13.0731	87.7658	-0.92375
52.7686	16.1699	95.8316	-5.87659
48.324	16.0973	95.8316	-2.15651
51.4743	19.7017	95.8316	-1.5399
57.4975	20.0708	93.02	-10.9459
49.5383	24.3236	95.8316	-16.9228
34.1835	25.9815	72.4538	-19.0088
20.3479	23.3265	47.2747	-18.3073
10.5829	24.1159	36.7812	-20.4319
-29.8385	21.7861	17.6121	-13.5572
-49.4836	17.4323	-8.39026	-16.2394
-76.5539	24.1888	-35.8407	-15.5613
-168.786	8.11574	-60.55	-12.8984
-198.949	-3.23852	-80.6829	-9.0247
-211.63	-13.5657	-87.7658	-5.25319
-222.494	-13.2927	-98.779	-4.6314
-218.87	-18.608	-105.127	-9.66197
-203.279	-29.0431	-98.779	-8.39026
-191.979	-31.0088	-101.874	-10.9459
-174.842	-33.9885	-101.874	-12.8984
-126.983	-32.0377	-78.5068	-13.5572
10.2044	17.9957	49.6633	-5.25319
57.0224	25.8928	67.0161	-4.6314
65.3463	23.2357	72.4538	-2.77378
79.851	21.2369	76.4134	-0.92375
78.6779	19.3201	78.5068	-0.92375
71.8345	17.0244	87.7658	-0.92375
65.6764	17.2669	101.874	-0.92375
63.7598	18.9871	115.99	0.307886
65.1574	25.8148	120.035	-2.15651
71.1258	29.5145	108.554	-11.5929
71.1534	29.6298	85.3058	-17.6121
53.9188	29.4934	87.7658	-17.6121
34.1886	36.3839	74.3973	-24.1224
18.8331	36.1481	41.7578	-31.3715
-26.9951	30.8682	6.5018	-20.4319
-50.1528	33.618	-10.3023	-14.2205
-89.5106	33.482	-39.709	-12.8984
-196.228	10.9253	-65.322	-12.8984
-233.355	4.05485	-80.6829	-8.39026
-251.811	-10.264	-98.779	-5.25319
-258.915	-14.1363	-105.127	-7.75843
-262.809	-13.9205	-108.554	-11.5929
-235.301	-23.0147	-120.035	-7.12901
-218.573	-24.6108	-120.035	-10.3023
-198.432	-30.8418	-112.169	-12.8984
-147.658	-30.4924	-90.3344	-11.5929
18.7685	16.2379	44.9949	-7.75843
72.7109	25.3303	68.7671	-4.01103
91.3151	23.4858	68.7671	-0.92375
96.4402	22.7148	68.7671	-0.92375
95.7472	18.3681	67.0161	-2.15651
101.783	17.8198	68.7671	-3.39189
102.176	18.8135	82.9471	1.5399
103.546	18.8505	95.8316	2.15651
110.894	21.9183	105.127	-4.01103
112.315	27.5251	85.3058	-7.75843
114.114	29.141	62.0919	-16.2394
119.41	31.8751	49.6633	-17.6121
114.952	37.1424	60.55	-23.3677
83.9575	35.4309	48.4548	-24.1224
42.9647	33.0086	-4.01103	-19.7169
6.62074	33.525	-10.3023	-10.9459
-55.8823	34.7605	-25.6591	-9.0247
-186.691	13.382	-42.814	-9.66197
-235.544	3.25609	-70.5784	-7.75843
-265.564	-5.12964	-87.7658	-5.25319
-265.453	-11.0001	-98.779	-7.75843
-256.435	-13.8927	-112.169	-9.66197
-243.57	-16.78	-124.327	-4.6314
-230.306	-22.2071	-124.327	-9.0247
-217.873	-29.2948	-112.169	-10.3023
-149.638	-28.9069	-90.3344	-9.0247
28.6887	16.0594	38.7146	-0.92375
87.9429	26.0877	63.6816	-3.39189
101.145	23.6226	62.0919	-4.01103
108.161	21.7619	60.55	-3.39189
110.934	18.7018	65.322	-0.92375
112.68	18.0547	68.7671	0.92375
109.541	17.4954	68.7671	2.15651
110.317	17.5694	72.4538	2.77378
120.429	19.1054	82.9471	0.307886
126.805	21.6123	76.4134	-8.39026
132.129	27.4571	76.4134	-15.5613
135.337	33.252	70.5784	-19.0088
131.772	35.2824	65.322	-15.5613
112.248	37.1314	56.1868	-9.0247
67.1938	28.7724	27.2352	-12.8984
41.0207	23.9913	-8.39026	-13.5572
-12.1165	30.5294	-21.1542	-12.8984
-174.309	6.21518	-34.9166	-9.66197
-240.124	-1.93016	-54.8124	-5.87659
-269.202	-2.11129	-67.0161	-8.39026
-266.835	-7.78759	-98.779	-7.12901
-256.888	-11.8455	-112.169	-5.25319
-253.75	-11.4449	-138.945	-8.39026
-244.184	-16.5934	-138.945	-7.75843
-220.232	-27.716	-124.327	-9.66197
-159.535	-27.1646	-101.874	-13.5572
38.0913	20.0446	36.7812	-5.25319
98.6108	27.7929	62.0919	-1.5399
112.59	24.9051	62.0919	-0.92375
123.297	23.0868	60.55	3.39189
129.176	16.1504	62.0919	4.01103
125.977	14.1785	68.7671	1.5399
121.981	15.8462	74.3973	2.15651
131.668	16.7163	72.4538	-0.92375
148.537	16.3726	74.3973	-2.15651
159.164	7.55212	90.3344	-1.5399
154.954	11.8212	90.3344	-4.6314
143.819	27.7762	70.5784	-12.8984
144.232	36.0267	72.4538	-12.2437
137.289	36.2806	60.55	-9.66197
80.6106	27.7324	32.2364	-14.8885
56.6307	26.9609	8.39026	-12.2437
2.78506	15.0385	-16.2394	-9.66197
-161.707	-5.79556	-31.3715	-7.12901
-220.119	-4.68745	-53.4747	-4.01103
-244.948	-9.97001	-85.3058	-7.75843
-251.325	-8.78842	-95.8316	-10.3023
-239.389	-9.54451	-120.035	-9.66197
-250.561	-10.2559	-144.506	-7.75843
-247.031	-13.0424	-133.752	-7.12901
-223.973	-25.6615	-138.945	-9.0247
-159.135	-27.2758	-108.554	-6.5018
40.4085	20.7079	33.1151	-3.39189
104.336	28.243	60.55	-0.307886
119.18	25.3883	54.8124	0.92375
126.385	24.48	60.55	1.5399
130.046	17.8376	62.0919	2.15651
128.633	14.9173	65.322	0.92375
128.246	15.1661	68.7671	0.92375
132.152	16.7959	65.322	-2.15651
146.529	16.8098	68.7671	-2.15651
158.883	5.05608	78.5068	-0.307886
167.674	2.05342	78.5068	-0.307886
160.3	18.4905	67.0161	-7.12901
152.775	33.5704	59.0534	-9.66197
150.729	35.562	47.2747	-11.5929
136.115	35.8038	29.6809	-14.8885
75.4451	25.9599	9.66197	-9.0247
22.225	11.2373	-7.12901	-7.12901
-99.6331	-18.632	-24.1224	-7.75843
-198.879	-9.41731	-41.7578	-4.01103
-235.45	-11.475	-72.4538	-6.5018
-243.61	-7.01707	-98.779	-10.3023
-244.758	-5.58394	-138.945	-8.39026
-248.995	-7.996	-171.393	-7.12901
-249.92	-12.8798	-171.393	-6.5018
-237.165	-21.1983	-150.478	-6.5018
-167.871	-24.4662	-112.169	-2.77378
45.2737	22.2691	29.6809	-2.15651
114.141	29.6157	54.8124	-1.5399
135.45	27.5393	52.1717	0.92375
137.98	25.2852	56.1868	0.307886
131.833	20.0034	57.5998	0.92375
128.446	16.6155	62.0919	-0.92375
129.16	14.9421	63.6816	-2.15651
140.606	15.6949	63.6816	-2.77378
142.958	14.9937	67.0161	0.92375
144.97	10.998	68.7671	-0.92375
149.889	9.61372	57.5998	-1.5399
155.636	16.728	52.1717	-3.39189
155.417	24.9066	50.9018	-7.12901
148.98	37.9154	46.1219	-5.87659
131.746	36.5214	25.6591	-5.87659
72.3657	26.1793	18.3073	-6.5018
22.2559	12.5818	-2.77378	-10.3023
-105.785	-18.2969	-23.3677	-9.0247
-169.67	-22.8687	-39.709	-4.6314
-199.012	-10.4889	-62.0919	-4.01103
-209.954	-4.33623	-98.779	-4.01103
-227.884	-2.72136	-138.945	-2.15651
-244.838	-5.93324	-163.859	-7.75843
-250.252	-13.3265	-171.393	-6.5018
-238.298	-22.35	-156.91	-6.5018
-171.715	-22.7634	-115.99	-6.5018
52.3111	22.426	28.0391	-5.25319
123.584	31.2665	56.1868	-1.5399
137.495	26.7555	54.8124	-1.5399
139.612	21.2458	53.4747	-0.92375
137.61	21.0839	50.9018	-0.92375
142.948	19.0942	53.4747	-1.5399
147.591	15.2738	54.8124	-4.6314
147.748	13.6216	60.55	-3.39189
146.213	9.9558	65.322	1.5399
143.997	8.64114	60.55	1.5399
145.437	10.2254	56.1868	-2.15651
147.582	17.3439	48.4548	-0.92375
145.84	23.2835	42.814	-2.15651
135.992	36.3358	33.1151	-4.01103
98.9654	33.4227	18.3073	-1.5399
57.0782	30.9539	11.5929	-4.6314
13.8503	20.4747	-5.87659	-6.5018
-92.7591	-17.4959	-28.8542	-9.66197
-157.787	-17.459	-44.9949	-4.01103
-179.675	-10.341	-56.1868	-2.15651
-193.011	-4.37707	-76.4134	-1.5399
-221.104	-5.81111	-105.127	-0.92375
-240.934	-5.23827	-138.945	-3.39189
-248.452	-12.8461	-150.478	-5.87659
-239.927	-25.0135	-138.945	-7.12901
-172.392	-22.0226	-95.8316	-9.66197
53.3244	23.7867	33.1151	-1.5399
124.111	28.8932	59.0534	-1.5399
139.772	24.7715	57.5998	-1.5399
155.365	23.6675	57.5998	-0.307886
170.563	24.6007	50.9018	-1.5399
156.514	19.2239	48.4548	-2.15651
149.235	12.8886	47.2747	-0.307886
146.562	8.87456	48.4548	0.92375
146.844	3.00016	52.1717	0.92375
148.458	3.79488	53.4747	0.307886
148.101	4.57162	48.4548	-0.92375
143.131	12.5931	46.1219	-0.307886
133.269	24.4054	34.9166	0.307886
119.6	29.9682	25.6591	-0.92375
53.5169	29.6434	12.8984	-0.92375
31.2979	30.3502	9.66197	-0.92375
0.0950131	28.2775	-6.5018	-2.15651
-96.2637	-13.4108	-32.2364	-8.39026
-153.517	-19.0666	-52.1717	-0.92375
-178.309	-9.11937	-60.55	1.5399
-189.318	-6.89709	-65.322	-2.15651
-200.805	-10.0451	-95.8316	-0.92375
-224.743	-6.9054	-120.035	0.307886
-249.689	-13.8789	-124.327	-4.01103
-239.78	-26.0877	-115.99	-6.5018
-172.373	-22.7211	-101.874	-4.6314
57.7824	25.8034	34.9166	1.5399
130.626	29.7947	62.0919	0.307886
160.304	25.2354	57.5998	-0.92375
166.44	25.5425	59.0534	-0.307886
161.098	20.8178	50.9018	-0.92375
155.347	14.9715	44.9949	-2.15651
147.271	7.78699	44.9949	0.307886
143.085	-0.539723	46.1219	0.307886
145.908	-0.815653	48.4548	0.307886
151.434	-1.55423	43.8926	0.92375
156.453	-4.09417	43.8926	-0.92375
157.736	-10.7306	48.4548	2.15651
134.388	14.9097	40.7231	0.92375
87.2125	29.3826	28.0391	0.307886
41.924	20.7441	18.3073	-0.307886
24.3351	31.3658	16.9228	-0.307886
-12.4352	26.2302	-4.01103	0.92375
-124.599	-7.88364	-31.3715	-4.01103
-159.001	-14.7505	-46.1219	0.307886
-171.639	-8.3537	-52.1717	1.5399
-193.672	-4.43562	-60.55	-2.15651
-202.088	-10.6662	-78.5068	0.307886
-219.925	-17.0189	-90.3344	-2.15651
-246.637	-16.5159	-93.02	-9.66197
-238.055	-22.3358	-98.779	-8.39026
-167.695	-21.003	-90.3344	-4.01103
63.6974	27.731	35.8407	2.15651
137.488	33.3292	63.6816	1.5399
162.756	27.3661	67.0161	0.307886
170.044	21.643	67.0161	0.307886
162.293	17.343	62.0919	0.307886
153.728	12.6431	54.8124	-0.307886
143.84	-5.23809	50.9018	-0.92375
140.756	-9.58835	43.8926	-0.307886
146.363	-5.23136	42.814	0.307886
153.39	-5.25509	41.7578	0.92375
160.815	-4.20064	41.7578	0.307886
191.348	-17.9032	35.8407	2.15651
248.479	-31.1017	42.814	-0.307886
90.0897	9.41475	31.3715	1.5399
37.0181	13.1232	12.2437	0.92375
17.5638	12.53	5.25319	-0.307886
-38.5396	5.32311	-16.9228	-0.92375
-130.722	-2.26784	-36.7812	-2.15651
-156.44	-5.64612	-42.814	-0.307886
-168.029	-4.65305	-48.4548	-0.92375
-192.502	-3.462	-60.55	-2.77378
-203.212	-10.4944	-72.4538	-0.92375
-209.748	-22.0504	-85.3058	-4.6314
-225.813	-20.6147	-90.3344	-7.12901
-228.246	-22.6399	-95.8316	-5.87659
-161.423	-19.4333	-98.779	-5.87659
66.5123	29.011	36.7812	3.39189
143.529	33.6636	72.4538	2.77378
168.065	34.4035	65.322	0.92375
176.447	25.6193	68.7671	0.307886
168.979	13.6474	65.322	0.307886
158.92	4.70347	60.55	-0.92375
147.661	-7.76327	57.5998	-1.5399
143.906	-11.0702	46.1219	-0.92375
148.792	-8.86075	42.814	-0.307886
153.894	-5.05728	42.814	0.307886
159.977	-4.51673	36.7812	1.5399
183.675	-7.6519	31.3715	1.5399
244.993	-39.4463	28.0391	-0.307886
92.6887	-17.7459	16.9228	1.5399
36.4859	4.2602	-3.39189	1.5399
-5.32136	2.46822	-16.9228	-0.92375
-43.9262	2.48895	-25.6591	-2.15651
-131.13	2.31194	-36.7812	-5.25319
-158.016	0.0471898	-43.8926	-4.01103
-167.667	-2.89967	-52.1717	-1.5399
-184.345	-6.61309	-67.0161	-2.15651
-191.154	-9.81205	-78.5068	-2.15651
-198.814	-23.4813	-87.7658	-4.6314
-212.288	-24.611	-93.02	-2.77378
-216.416	-23.4178	-108.554	-4.6314
-154.533	-17.8445	-112.169	-4.01103
67.9992	30.3055	42.814	7.12901
144.523	35.5123	78.5068	3.39189
170.643	42.713	74.3973	2.77378
176.632	30.9889	72.4538	2.15651
168.754	13.1823	67.0161	2.77378
163.26	1.98857	60.55	1.5399
158.974	-8.98695	59.0534	0.307886
157.239	-11.973	56.1868	-1.5399
156.253	-11.1038	49.6633	0.307886
154.09	-9.07545	44.9949	2.77378
152.619	-9.24331	43.8926	2.15651
148.765	-8.32665	32.2364	0.92375
110.66	-21.2537	24.1224	-0.307886
54.5746	-18.399	16.9228	-0.92375
25.1075	-3.08311	-0.307886	-2.15651
-12.977	0.209193	-21.1542	-0.92375
-46.9668	4.90062	-36.7812	-0.307886
-133.839	4.48124	-42.814	-2.15651
-174.891	5.13784	-57.5998	-4.01103
-189.489	0.247225	-65.322	-0.92375
-187.131	-6.36088	-76.4134	-0.307886
-188.903	-8.92741	-90.3344	-2.15651
-196.772	-20.5108	-98.779	-2.15651
-200.173	-21.6904	-105.127	-4.6314
-195.863	-21.5407	-105.127	-6.5018
-150.241	-20.6984	-78.5068	-2.77378
73.4062	31.0137	42.814	7.75843
146.187	38.6026	74.3973	4.6314
168.944	45.1	76.4134	1.5399
174.884	23.8138	78.5068	2.77378
172.166	11.8147	74.3973	4.01103
166.95	2.57296	68.7671	4.6314
162.626	-10.2616	67.0161	0.92375
161.184	-13.7916	63.6816	0.92375
160.616	-14.935	56.1868	0.307886
159.478	-15.2791	63.6816	1.5399
153.771	-12.62	59.0534	2.15651
135.096	-17.2583	40.7231	-0.307886
68.5343	-16.5926	23.3677	-2.15651
7.16197	-6.69772	10.9459	-3.39189
-9.85547	-3.10215	1.5399	-2.77378
-24.3521	7.81357	-21.1542	0.307886
-54.2189	5.87304	-41.7578	1.5399
-141.384	0.746158	-63.6816	0.307886
-181.23	4.10169	-62.0919	-1.5399
-194.495	2.62248	-63.6816	-0.307886
-195.646	-2.16038	-74.3973	-0.92375
-194.656	-9.07574	-80.6829	-2.77378
-198.74	-12.8043	-93.02	-4.6314
-202.46	-14.9606	-108.554	-7.12901
-207.411	-26.6646	-101.874	-7.75843
-144.578	-22.3676	-78.5068	-7.75843
73.5885	32.7306	49.6633	8.39026
147.777	39.4455	82.9471	6.5018
167.714	33.4253	82.9471	2.15651
175.096	15.3466	72.4538	4.6314
172.781	9.7958	74.3973	4.6314
167.618	5.05735	72.4538	5.25319
165.022	-12.9262	70.5784	2.15651
163.979	-16.0127	59.0534	1.5399
165.838	-16.2136	59.0534	-0.92375
167.525	-17.8109	63.6816	-0.307886
165.959	-19.7889	62.0919	-0.307886
147.147	-22.0646	50.9018	-3.39189
74.3403	-20.8862	34.9166	-3.39189
4.41146	-3.68373	17.6121	-4.6314
-18.202	6.41278	0.307886	-1.5399
-44.6284	12.7651	-20.4319	0.92375
-133.54	5.69833	-53.4747	2.15651
-175.252	-2.40097	-85.3058	2.15651
-191.116	4.97722	-63.6816	0.92375
-195.85	1.15956	-70.5784	-0.307886
-198.627	-1.26064	-82.9471	-1.5399
-196.831	-5.91512	-85.3058	-5.87659
-188.984	-10.2337	-98.779	-5.25319
-210.959	-15.8418	-98.779	-7.75843
-210.734	-25.469	-95.8316	-8.39026
-145.573	-21.0091	-76.4134	-7.75843
67.7279	35.331	46.1219	12.2437
133.306	40.0399	80.6829	7.75843
154.222	32.7405	78.5068	7.75843
174.944	11.5028	72.4538	7.75843
174.529	3.92076	63.6816	5.25319
169.852	9.33402	60.55	4.6314
167.81	-11.335	65.322	1.5399
171.248	-16.0659	59.0534	0.92375
175.927	-16.3788	53.4747	-3.39189
180.782	-18.5923	49.6633	-1.5399
180.191	-19.2325	48.4548	-1.5399
157.458	-20.4474	41.7578	-1.5399
88.9634	-20.5409	28.8542	0.307886
51.9017	-8.47801	9.66197	-4.6314
-7.49208	8.91973	-10.3023	-4.6314
-51.472	9.44387	-21.884	0.307886
-155.799	6.93256	-59.0534	7.75843
-187.921	1.5009	-80.6829	12.2437
-194.472	1.61022	-74.3973	2.77378
-197.505	0.644191	-72.4538	0.307886
-197.055	-2.1616	-82.9471	-0.92375
-196.307	-4.05805	-95.8316	-4.01103
-199.729	-12.5786	-105.127	-4.6314
-210.762	-20.0387	-101.874	-7.75843
-206.697	-26.842	-85.3058	-7.75843
-145.265	-21.7624	-67.0161	-6.5018
69.1176	34.0853	39.709	14.2205
130.401	38.767	63.6816	9.66197
142.898	33.7085	63.6816	9.0247
152.912	15.4904	62.0919	7.75843
170.444	2.97882	60.55	5.25319
167.896	-0.247752	56.1868	1.5399
168.394	-7.96341	59.0534	-1.5399
179.233	-13.7714	60.55	-0.92375
187.698	-17.7497	52.1717	-2.15651
192.367	-19.6767	44.9949	-1.5399
192.04	-19.6825	39.709	-0.92375
170.417	-31.0839	38.7146	-1.5399
105.212	-21.5028	29.6809	-1.5399
70.3943	-2.93434	8.39026	-3.39189
1.77256	3.92137	-5.87659	-2.77378
-53.7391	7.87446	-38.7146	2.15651
-157.848	9.34873	-62.0919	6.5018
-190.915	-4.19851	-72.4538	10.3023
-198.885	-1.72651	-74.3973	1.5399
-196.527	-0.121611	-74.3973	-0.92375
-194.646	-1.38013	-85.3058	-0.92375
-194.279	-5.24579	-93.02	-1.5399
-193.1	-13.2262	-105.127	-5.25319
-192.051	-24.3708	-93.02	-6.5018
-185.724	-32.2985	-87.7658	-5.87659
-127.39	-26.0587	-63.6816	-7.12901
70.7322	33.2147	36.7812	10.9459
130.847	36.6	57.5998	8.39026
139.051	27.0334	56.1868	7.75843
139.896	19.846	52.1717	7.12901
150.168	6.87244	54.8124	3.39189
155.92	-2.32022	57.5998	-0.307886
162.489	-4.66464	62.0919	-2.15651
173.629	-7.0574	57.5998	-0.92375
190.739	-17.8958	50.9018	-0.92375
198.991	-20.1058	52.1717	-1.5399
202.153	-23.3679	49.6633	-2.15651
189.582	-36.8952	44.9949	-3.39189
168.46	-22.5784	35.8407	-4.6314
105.568	-0.535927	19.7169	-2.77378
1.07898	-5.71691	-6.5018	2.15651
-57.8549	-0.777424	-53.4747	7.12901
-167.889	6.59486	-80.6829	10.9459
-202.736	-29.3494	-80.6829	2.15651
-199.909	-3.46902	-76.4134	3.39189
-197.278	0.0536657	-78.5068	0.92375
-194.433	-2.07274	-87.7658	0.307886
-193.699	-5.34857	-87.7658	-0.307886
-191.188	-12.1757	-90.3344	-2.15651
-188.574	-21.222	-90.3344	-4.6314
-180.303	-33.8621	-82.9471	-7.75843
-122.826	-27.2044	-60.55	-5.25319
65.4632	34.5862	33.1151	12.2437
121.582	36.4983	60.55	9.0247
134.977	23.8748	52.1717	5.87659
135.533	16.6084	52.1717	5.25319
139.181	10.5513	50.9018	1.5399
145.014	4.96284	52.1717	0.307886
151.528	2.26572	56.1868	-0.92375
163.948	-1.05074	54.8124	-0.92375
184.024	-16.9071	53.4747	-0.307886
191.956	-19.2998	50.9018	-0.92375
198.188	-22.5436	50.9018	-1.5399
199.021	-44.2698	47.2747	-2.15651
145.915	-28.8715	36.7812	-4.01103
46.1528	-7.73815	14.2205	-2.77378
-10.1032	-9.14142	-9.66197	2.15651
-58.3445	-6.24815	-42.814	9.66197
-170.218	-6.73992	-80.6829	13.5572
-200.084	-12.1775	-80.6829	10.3023
-198.778	-6.32283	-90.3344	6.5018
-198.471	-0.828986	-90.3344	3.39189
-196.663	-3.4146	-93.02	2.15651
-195.158	-6.69637	-98.779	2.77378
-189.236	-10.884	-98.779	0.92375
-183.4	-21.2556	-98.779	-2.15651
-167.501	-32.807	-82.9471	-5.87659
-108.833	-25.0228	-60.55	-0.92375
57.1898	33.4898	28.8542	13.5572
105.752	36.999	49.6633	10.3023
116.22	28.8285	44.9949	5.25319
127.789	15.9421	48.4548	2.77378
126.14	14.2678	44.9949	1.5399
127.02	8.18036	46.1219	2.15651
129.036	8.13976	50.9018	-0.92375
137.002	3.75477	53.4747	-1.5399
153.561	-13.7614	47.2747	0.92375
161.278	-18.9486	44.9949	0.307886
163.045	-21.8216	46.1219	-0.307886
160.592	-55.6338	41.7578	0.307886
132.235	-54.4526	18.3073	-2.77378
34.6589	-12.7862	-8.39026	-1.5399
-19.5566	-6.6344	-12.8984	0.307886
-67.0537	-10.5578	-42.814	5.87659
-159.708	-10.1694	-67.0161	13.5572
-196.766	-4.66183	-82.9471	12.2437
-201.617	-2.92807	-98.779	7.75843
-197.306	-5.13371	-90.3344	5.25319
-195.689	-6.52063	-90.3344	4.6314
-185.31	-6.55796	-93.02	6.5018
-179.117	-1.62819	-101.874	4.01103
-167.137	-23.042	-98.779	-2.77378
-156.685	-32.1019	-87.7658	-2.77378
-106.507	-24.4878	-62.0919	0.307886
60.9615	34.1461	21.884	11.5929
104.263	35.053	38.7146	9.0247
112.519	30.0769	40.7231	3.39189
122.588	17.9951	43.8926	3.39189
114.85	13.0257	44.9949	3.39189
115.465	12.6281	46.1219	1.5399
117.72	8.87796	46.1219	-0.92375
118.806	6.94908	46.1219	-0.307886
127.077	-9.38778	46.1219	2.77378
132.289	-24.3866	41.7578	2.15651
129.76	-31.0487	35.8407	2.77378
130.594	-51.8917	28.8542	-0.307886
117.226	-57.2329	19.0088	-2.15651
34.2767	-24.3748	6.5018	2.15651
-26.3604	-12.9913	-13.5572	2.15651
-67.0793	-15.0025	-38.7146	5.87659
-148.137	-14.2223	-62.0919	7.75843
-180.786	-10.6875	-87.7658	5.87659
-194.365	-1.8302	-82.9471	8.39026
-186.863	-6.66299	-82.9471	8.39026
-161.222	-7.98774	-82.9471	6.5018
-155.468	-8.64628	-82.9471	6.5018
-155.193	-13.0099	-85.3058	5.87659
-150.79	-23.7141	-87.7658	1.5399
-138.775	-32.0411	-76.4134	0.307886
-91.346	-22.4722	-49.6633	1.5399
61.0447	31.7346	19.7169	12.8984
100.651	33.8411	37.7389	2.77378
105.897	27.3515	36.7812	4.6314
104.343	19.3443	40.7231	5.25319
105.772	13.4461	46.1219	3.39189
102.272	11.7986	50.9018	2.77378
97.5796	7.64431	46.1219	1.5399
97.6643	8.26904	46.1219	0.307886
101.741	-8.35346	43.8926	4.6314
120.701	-23.0652	34.9166	3.39189
121.42	-30.6605	18.3073	2.77378
114.365	-46.4509	5.87659	0.92375
101.661	-53.8415	13.5572	-0.307886
45.3407	-40.6663	7.75843	3.39189
-19.5999	-19.6583	-15.5613	-0.92375
-61.6942	-16.8241	-26.442	10.3023
-133.408	-17.2729	-46.1219	13.5572
-151.792	-14.2383	-65.322	15.5613
-150.795	-10.947	-78.5068	16.9228
-147.748	-10.2701	-85.3058	13.5572
-141.358	-10.1637	-80.6829	10.9459
-143.532	-11.895	-80.6829	10.3023
-144.099	-17.4534	-76.4134	10.9459
-136.372	-23.5787	-72.4538	7.12901
-120.03	-29.0604	-63.6816	4.6314
-71.1905	-20.5756	-41.7578	7.12901
50.5375	30.2402	24.1224	14.8885
85.6156	34.7142	38.7146	7.75843
96.6029	25.2412	34.9166	4.6314
94.9189	19.6245	43.8926	5.25319
88.9463	12.1588	41.7578	5.25319
87.7424	7.42426	42.814	3.39189
90.404	7.15842	44.9949	2.77378
90.0977	5.63823	40.7231	2.15651
85.2295	-8.64505	37.7389	4.01103
85.7656	-13.9592	33.1151	2.15651
82.0827	-24.9069	25.6591	0.92375
72.1144	-37.8751	16.2394	2.15651
63.6735	-40.7826	11.5929	0.307886
34.0743	-40.2636	-4.01103	-1.5399
-0.315803	-31.165	-19.0088	-0.92375
-42.1485	-29.1752	-19.0088	7.12901
-103.946	-22.3762	-28.8542	24.886
-126.315	-16.952	-43.8926	24.1224
-134.063	-14.4927	-63.6816	24.886
-130.736	-14.8735	-70.5784	21.884
-121.99	-16.6935	-74.3973	24.1224
-124.627	-14.9957	-72.4538	24.1224
-123.666	-17.3369	-63.6816	16.2394
-115.147	-22.5417	-54.8124	6.5018
-105.475	-26.2085	-49.6633	7.75843
-65.5846	-20.702	-35.8407	8.39026
51.961	30.1414	26.442	12.2437
83.2133	33.8291	41.7578	9.0247
88.0865	28.1411	46.1219	5.87659
88.5571	18.8408	41.7578	4.6314
85.9239	11.7047	33.1151	5.87659
83.9396	8.07933	27.2352	4.6314
82.2021	6.10942	31.3715	2.77378
74.8626	-2.47643	27.2352	2.15651
77.6875	-9.78822	27.2352	0.307886
72.3196	-18.362	32.2364	-2.15651
63.4433	-26.8445	31.3715	0.92375
59	-34.139	25.6591	-0.307886
51.9009	-35.982	21.884	-0.92375
33.127	-36.113	9.0247	-0.307886
16.3777	-33.4841	-2.77378	1.5399
-25.2674	-35.5794	-9.0247	9.0247
-51.3089	-34.2563	-16.2394	27.2352
-75.2542	-27.8983	-26.442	32.2364
-90.8548	-24.5321	-24.1224	28.0391
-102.481	-19.1554	-37.7389	28.0391
-99.0421	-17.0566	-56.1868	33.1151
-95.8939	-18.2091	-53.4747	32.2364
-104.246	-19.2222	-49.6633	17.6121
-101.602	-22.8428	-48.4548	14.2205
-90.2679	-27.0245	-40.7231	9.0247
-56.7655	-20.1012	-27.2352	7.75843
45.8383	34.9413	25.6591	10.3023
79.7722	35.5765	44.9949	7.12901
81.7138	26.6658	35.8407	6.5018
78.006	19.5064	37.7389	4.6314
76.489	14.027	34.9166	4.6314
71.2939	6.78835	29.6809	4.01103
67.7624	4.85717	30.5199	2.77378
67.0094	-3.36208	28.8542	0.307886
63.9781	-8.24943	27.2352	-3.39189
60.2474	-21.6907	29.6809	-1.5399
58.5354	-26.4029	34.9166	0.307886
56.7402	-31.135	38.7146	0.307886
51.0954	-34.0047	34.0083	0.307886
34.4544	-32.8058	23.3677	3.39189
20.8341	-36.3828	9.0247	1.5399
-17.6485	-36.8533	5.25319	9.66197
-38.2976	-34.5965	-6.5018	23.3677
-52.7318	-33.5567	-18.3073	35.8407
-63.5904	-27.5039	-26.442	34.0083
-60.016	-26.7846	-39.709	30.5199
-65.6081	-25.8812	-49.6633	31.3715
-73.8708	-25.1033	-49.6633	33.1151
-83.1605	-22.8593	-44.9949	21.884
-82.7673	-21.6979	-43.8926	9.0247
-68.5672	-26.9782	-37.7389	5.25319
-40.3306	-20.1386	-20.4319	7.75843
39.7187	29.4604	29.6809	7.12901
64.4318	38.1127	39.709	5.87659
70.7122	23.4713	43.8926	5.87659
69.1812	20.9156	43.8926	4.01103
65.4809	16.5653	38.7146	3.39189
64.4003	8.84446	31.3715	0.92375
61.5148	8.37236	28.8542	0.92375
55.6214	0.361612	32.2364	-1.5399
51.9298	-3.9844	29.6809	-4.6314
49.9382	-11.1262	30.5199	-4.01103
49.1578	-13.417	35.8407	-0.307886
48.3695	-17.5879	40.7231	0.307886
44.4118	-21.2347	34.9166	0.92375
27.6912	-20.2099	30.5199	5.87659
16.642	-23.1386	14.8885	5.25319
1.99508	-27.9728	10.3023	9.66197
-25.5091	-18.7851	-0.92375	16.9228
-38.5935	-21.3295	-23.3677	24.1224
-56.1049	-25.0678	-36.7812	26.442
-68.8901	-23.6444	-34.0083	24.886
-68.0276	-26.3525	-42.814	23.3677
-59.8593	-28.7203	-44.9949	24.886
-63.1413	-29.37	-42.814	17.6121
-65.6526	-28.7371	-42.814	12.2437
-73.7032	-29.9873	-41.7578	4.6314
-46.7691	-27.6334	-25.6591	4.01103
17.6199	-53.5023	-4.01103	-31.3715
8.03538	-40.0699	-13.5572	-43.8926
4.26025	-40.947	-9.66197	-49.6633
1.52512	-44.2976	-4.6314	-50.9018
-2.35719	-45.6281	-9.66197	-49.6633
-3.45789	-45.6474	-19.0088	-47.2747
-6.01709	-45.865	-16.9228	-48.4548
-8.8906	-48.3546	-15.5613	-44.9949
-9.11966	-51.9582	-14.8885	-46.1219
-10.2173	-54.2958	-14.2205	-52.1717
-12.206	-55.6258	-12.8984	-57.5998
-11.6344	-56.6055	-15.5613	-65.322
-13.0994	-59.4354	-14.2205	-57.5998
-18.8741	-64.4326	-10.9459	-52.1717
-22.1731	-62.7414	-12.2437	-44.9949
-22.4881	-46.4745	-11.5929	-37.7389
-21.185	-39.2562	-7.75843	-35.8407
-20.4505	-37.0953	-7.12901	-31.3715
-20.05	-35.9042	-9.66197	-27.2352
-21.6638	-32.3916	-7.12901	-28.8542
-24.5588	-27.8545	-8.39026	-24.1224
-26.1037	-28.8544	-9.0247	-21.1542
-29.154	-30.4106	-1.5399	-21.884
-28.8944	-38.1668	-4.6314	-19.7169
-27.2252	-43.427	-1.5399	-14.8885
-8.55929	-50.0551	-0.92375	-18.3073
9.92225	-100.219	-7.75843	-59.0534
17.8825	-104.298	-27.2352	-68.7671
15.8726	-104.844	-16.9228	-72.4538
13.0333	-109.409	-10.9459	-74.3973
6.51156	-109.615	-16.9228	-78.5068
1.37636	-109.865	-21.1542	-76.4134
-1.7858	-112.975	-27.2352	-76.4134
-5.30207	-116.174	-24.1224	-76.4134
-5.47471	-118.935	-22.6217	-74.3973
-4.04952	-121.001	-21.884	-72.4538
-5.46588	-121.467	-21.884	-85.3058
-7.84014	-118.237	-19.0088	-93.02
-11.4308	-118.409	-19.7169	-87.7658
-17.842	-117.699	-17.6121	-80.6829
-21.2547	-108.033	-10.9459	-72.4538
-23.3892	-91.0831	-10.3023	-63.6816
-23.1797	-81.4289	-10.3023	-57.5998
-23.3773	-76.6422	-7.12901	-50.9018
-23.8359	-70.3946	-9.0247	-44.9949
-25.5786	-65.4542	-9.66197	-42.814
-28.6719	-59.5146	-6.5018	-37.7389
-31.9975	-56.7382	-2.15651	-33.1151
-35.0305	-53.3943	-2.77378	-29.6809
-36.8859	-55.5172	-1.5399	-28.8542
-35.9796	-56.808	-0.307886	-25.6591
-24.8962	-64.7423	-4.6314	-31.3715
9.04537	-109.995	-1.5399	-76.4134
17.5544	-115.676	-18.3073	-90.3344
17.2343	-116.988	-12.2437	-87.7658
14.6334	-122.027	-9.0247	-87.7658
9.35808	-121.628	-14.2205	-90.3344
4.66593	-122.652	-21.884	-95.8316
1.87019	-125.797	-25.6591	-93.02
2.34411	-131.577	-25.6591	-90.3344
2.7323	-133.388	-22.6217	-95.8316
1.9583	-134.022	-19.0088	-95.8316
-1.20647	-134.026	-16.9228	-101.874
-3.87844	-130.499	-16.2394	-108.554
-8.3242	-127.206	-15.5613	-112.169
-11.8984	-123.105	-13.5572	-98.779
-19.2503	-112.956	-10.3023	-93.02
-23.8099	-100.256	-8.39026	-85.3058
-24.5305	-92.7029	-5.87659	-70.5784
-23.6079	-87.1659	-5.25319	-62.0919
-23.2336	-82.5109	-7.12901	-52.1717
-23.802	-77.1605	-4.01103	-41.7578
-25.6762	-69.0194	-2.15651	-37.7389
-27.0276	-64.5861	-0.307886	-34.9166
-29.4144	-60.7277	-2.15651	-29.6809
-31.3317	-60.7082	2.15651	-31.3715
-31.6409	-62.9254	-0.307886	-30.5199
-22.2574	-71.5274	-0.92375	-34.9166
10.3259	-107.126	-1.5399	-78.5068
13.2518	-107.931	-8.39026	-80.6829
12.0122	-111.324	-9.0247	-80.6829
12.0141	-118.177	-15.5613	-82.9471
9.53867	-118.13	-25.6591	-85.3058
6.55292	-120.947	-24.886	-95.8316
4.90445	-123.497	-24.886	-93.02
4.05498	-125.194	-24.886	-93.02
4.17517	-131.44	-23.3677	-101.874
3.64186	-133.342	-19.7169	-108.554
-1.14072	-131	-13.5572	-101.874
-3.36063	-128.547	-11.5929	-101.874
-7.94619	-125.618	-14.2205	-105.127
-11.1595	-123.148	-12.8984	-95.8316
-16.0382	-115.971	-9.0247	-87.7658
-24.3353	-102.917	-7.12901	-85.3058
-28.0967	-95.7355	-5.87659	-74.3973
-32.0783	-93.1976	-2.77378	-60.55
-32.0106	-89.2575	-2.15651	-52.1717
-23.7728	-81.6783	-4.6314	-43.8926
-16.2476	-72.4259	-2.15651	-37.7389
-22.5715	-67.679	5.25319	-32.2364
-24.8042	-65.4329	-2.77378	-35.8407
-27.1962	-66.1389	2.77378	-28.8542
-27.983	-67.8426	3.39189	-26.442
-20.3384	-73.0665	3.39189	-32.2364
14.7076	-99.6277	2.15651	-72.4538
11.1972	-98.0772	-6.5018	-74.3973
6.30856	-97.2338	-14.2205	-70.5784
4.32843	-98.5157	-26.442	-70.5784
5.85762	-104.361	-28.8542	-74.3973
6.75125	-115.25	-25.6591	-85.3058
5.60437	-116.668	-27.2352	-82.9471
4.77912	-117.349	-27.2352	-82.9471
2.1456	-118.512	-24.1224	-93.02
0.0408777	-120.098	-19.0088	-105.127
-2.69682	-119.796	-15.5613	-87.7658
-3.91084	-118.447	-10.9459	-87.7658
-7.12454	-120.421	-12.2437	-105.127
-12.559	-118.974	-15.5613	-82.9471
-16.5308	-112.732	-9.0247	-78.5068
-23.0175	-102.914	-5.25319	-80.6829
-30.0074	-94.6107	-8.39026	-65.322
-33.6692	-92.6865	-6.5018	-56.1868
-31.2925	-87.045	-3.39189	-49.6633
-25.9611	-79.4722	-2.77378	-41.7578
-19.2024	-73.8491	-0.92375	-35.8407
-20.9164	-69.6706	4.6314	-31.3715
-23.3881	-66.7935	-0.92375	-29.6809
-24.4493	-67.5814	2.77378	-16.9228
-23.1379	-70.2072	3.39189	-19.0088
-15.0613	-71.0675	3.39189	-27.2352
12.5635	-96.6413	7.12901	-68.7671
8.43979	-88.5875	-14.2205	-74.3973
0.838994	-84.6463	-29.6809	-65.322
-14.7894	-73.4761	-28.8542	-62.0919
-31.2067	-70.1769	-25.6591	-65.322
-4.17173	-102.993	-25.6591	-78.5068
4.27425	-106.442	-28.8542	-68.7671
5.60128	-110.202	-28.8542	-68.7671
4.78327	-110.529	-23.3677	-82.9471
2.04237	-110.286	-16.2394	-80.6829
0.393726	-108.407	-13.5572	-76.4134
-1.21276	-108.109	-11.5929	-82.9471
-5.92203	-115.612	-9.66197	-87.7658
-12.1018	-112.62	-12.8984	-74.3973
-17.974	-109.108	-8.39026	-78.5068
-27.0061	-100.86	-7.75843	-70.5784
-32.0874	-93.6258	-9.0247	-67.0161
-33.4444	-89.8662	-5.25319	-57.5998
-30.5355	-84.443	-4.01103	-52.1717
-27.9225	-79.0626	-4.01103	-41.7578
-23.5061	-73.2925	0.307886	-34.9166
-21.679	-70.0493	2.15651	-29.6809
-22.2323	-68.0097	4.6314	-23.3677
-22.1998	-66.4568	1.5399	-16.2394
-18.1565	-65.7289	3.39189	-16.9228
-9.58741	-68.5615	4.01103	-23.3677
15.5917	-91.5029	1.5399	-70.5784
10.0535	-78.9591	-18.3073	-65.322
4.61507	-72.2021	-25.6591	-56.1868
-3.94592	-67.6102	-20.4319	-54.8124
-31.5499	-56.8787	-22.6217	-54.8124
-8.07197	-76.8856	-28.8542	-60.55
2.25059	-85.874	-34.0083	-63.6816
3.89232	-99.8324	-22.6217	-65.322
4.2449	-98.8172	-12.8984	-67.0161
2.27672	-100.663	-8.39026	-74.3973
0.981193	-99.8795	-6.5018	-68.7671
-2.14595	-99.5885	-5.87659	-72.4538
-6.77297	-103.979	-6.5018	-76.4134
-16.3951	-107.513	-5.87659	-67.0161
-22.2494	-104.957	-6.5018	-70.5784
-28.1381	-99.4129	-4.6314	-67.0161
-34.0253	-92.5259	-2.77378	-63.6816
-35.1731	-87.8112	-3.39189	-57.5998
-32.8107	-84.2682	-5.25319	-53.4747
-28.6761	-78.3276	-2.77378	-43.8926
-24.7858	-73.8334	0.92375	-31.3715
-21.8888	-69.7039	0.92375	-25.6591
-19.2453	-67.5339	-2.15651	-21.884
-14.3886	-63.6143	-0.92375	-16.2394
-10.9057	-62.9523	3.39189	-16.2394
-4.75026	-67.5361	6.5018	-18.3073
12.1363	-79.2463	-2.15651	-62.0919
12.2544	-72.8879	-17.6121	-54.8124
8.7795	-62.2506	-24.886	-44.9949
7.77821	-63.8029	-19.7169	-47.2747
3.55698	-63.7782	-19.0088	-48.4548
2.03121	-70.8622	-24.1224	-54.8124
2.2611	-76.8427	-28.8542	-63.6816
3.73221	-81.9651	-16.9228	-57.5998
4.92632	-82.9375	-6.5018	-60.55
1.3321	-89.9937	-7.75843	-68.7671
-0.533994	-89.8155	-5.87659	-60.55
-3.21117	-90.252	-4.6314	-63.6816
-9.35683	-95.6861	-2.15651	-70.5784
-18.6713	-103.382	-2.77378	-65.322
-24.7676	-101.774	-2.77378	-62.0919
-30.3594	-99.1274	-3.39189	-63.6816
-34.4208	-93.4243	-4.01103	-62.0919
-37.0316	-89.068	-4.6314	-59.0534
-34.2842	-85.218	-1.5399	-53.4747
-28.9024	-77.0287	-0.307886	-48.4548
-25.0454	-73.5169	-0.92375	-29.6809
-19.8809	-69.0856	2.77378	-24.886
-12.565	-64.3676	4.01103	-22.6217
-8.89982	-62.0809	7.12901	-18.3073
-8.08192	-62.7019	5.25319	-14.8885
-3.98989	-65.8392	7.12901	-18.3073
7.33629	-63.2986	2.77378	-48.4548
10.4615	-61.4237	-4.6314	-48.4548
9.52806	-53.9669	-19.0088	-40.7231
8.78132	-61.4345	-19.7169	-41.7578
7.5201	-68.1446	-19.7169	-52.1717
5.27667	-71.0619	-16.2394	-53.4747
3.95465	-73.0501	-19.7169	-48.4548
3.5632	-74.4861	-17.6121	-49.6633
2.89247	-74.6218	-10.3023	-54.8124
-0.714306	-79.9673	-7.12901	-57.5998
-2.44411	-82.1066	-7.12901	-57.5998
-6.68524	-85.1326	-5.87659	-62.0919
-12.4792	-90.0404	-2.15651	-60.55
-19.133	-97.6728	-2.77378	-59.0534
-23.5828	-96.9856	-2.77378	-65.322
-28.5466	-98.164	-5.87659	-60.55
-30.3327	-98.2798	-9.66197	-63.6816
-30.1029	-95.1922	-6.5018	-62.0919
-29.265	-85.0089	2.15651	-52.1717
-25.9347	-77.0491	12.2437	-40.7231
-23.0768	-72.8289	5.87659	-36.7812
-17.8552	-67.8759	3.39189	-28.0391
-9.12716	-61.6217	7.12901	-19.7169
-6.12939	-62.6255	3.39189	-16.9228
-4.33445	-61.9938	5.25319	-13.5572
-1.22998	-64.6623	5.87659	-16.2394
9.8005	-59.5385	6.5018	-38.7146
10.3042	-59.1407	-2.15651	-43.8926
7.53812	-58.787	-16.9228	-36.7812
6.52111	-58.7001	-19.0088	-34.9166
7.1409	-67.5438	-19.0088	-43.8926
6.14096	-70.5371	-15.5613	-42.814
3.91269	-72.8521	-12.2437	-38.7146
1.77741	-65.9328	-11.5929	-38.7146
1.32351	-66.8043	-12.2437	-41.7578
-1.50788	-69.8707	-10.3023	-47.2747
-4.04688	-70.6918	-7.12901	-41.7578
-9.51075	-78.4298	-5.87659	-44.9949
-11.7504	-81.3567	-3.39189	-53.4747
-14.2445	-88.4008	-2.15651	-52.1717
-19.389	-87.9234	-2.15651	-50.9018
-26.8323	-93.1649	-6.5018	-62.0919
-28.6836	-99.6915	-5.87659	-65.322
-29.9999	-98.5755	-1.5399	-57.5998
-27.7233	-88.2375	-0.307886	-49.6633
-25.2297	-78.0654	-2.77378	-42.814
-20.5437	-72.9974	1.5399	-34.9166
-12.4686	-64.3125	6.5018	-26.442
-7.88655	-60.5806	4.6314	-16.9228
-4.67283	-61.6398	7.75843	-10.9459
-0.272516	-63.5737	9.66197	-10.3023
3.1544	-64.4163	9.0247	-14.8885
13.3055	-59.451	0.307886	-34.9166
11.3747	-60.4905	-7.12901	-36.7812
9.24824	-60.285	-12.2437	-34.0083
7.16193	-56.8232	-12.8984	-32.2364
7.68923	-61.3888	-14.8885	-35.8407
5.8463	-67.6316	-10.9459	-33.1151
2.53318	-68.1115	-5.87659	-31.3715
-1.03439	-57.8473	-0.92375	-33.1151
-11.3328	-55.1573	-3.39189	-33.1151
-3.92968	-64.7977	-5.25319	-38.7146
-3.00844	-67.4699	-5.25319	-34.0083
-9.47101	-69.3631	-2.77378	-34.0083
-10.6535	-68.7914	-1.5399	-50.9018
-12.9596	-79.1467	-0.92375	-54.8124
-15.0454	-80.6385	1.5399	-47.2747
-21.3253	-81.3477	0.92375	-56.1868
-29.3843	-101.157	-1.5399	-67.0161
-29.7849	-100.515	-2.77378	-54.8124
-25.2038	-89.5793	0.307886	-47.2747
-20.4449	-79.3697	-0.92375	-41.7578
-15.6133	-71.7385	2.77378	-34.0083
-10.1766	-63.2973	5.87659	-23.3677
-4.99792	-61.2064	4.01103	-18.3073
0.741036	-60.5835	11.5929	-9.0247
6.04368	-62.8361	9.0247	-10.9459
15.4813	-63.0012	9.66197	-12.8984
14.2814	-59.8567	-5.25319	-32.2364
12.2987	-59.8164	-12.8984	-24.886
11.9489	-54.9187	-9.66197	-26.442
11.1732	-57.2825	-9.0247	-26.442
7.84498	-60.8705	-7.12901	-34.0083
5.89584	-65.5847	-9.0247	-21.884
2.02277	-62.3029	-10.3023	-19.0088
-0.801949	-53.3864	-6.5018	-22.6217
-18.022	-45.3354	-4.6314	-26.442
-10.5176	-52.2461	-5.87659	-31.3715
-8.95731	-64.5179	-2.77378	-29.6809
-10.845	-60.5259	-1.5399	-27.2352
-11.7197	-60.3459	-2.15651	-32.2364
-12.9852	-64.7476	-0.307886	-47.2747
-13.6303	-66.6096	3.39189	-46.1219
-22.416	-89.8626	5.25319	-49.6633
-28.9729	-98.9206	0.92375	-60.55
-27.4798	-98.6808	-0.92375	-60.55
-24.5231	-90.1301	0.307886	-53.4747
-19.8655	-79.5954	-0.92375	-43.8926
-13.0433	-70.4365	4.01103	-34.0083
-3.79564	-60.3247	4.6314	-25.6591
3.77076	-58.1018	7.75843	-19.0088
10.3497	-58.9345	10.9459	-10.3023
14.5213	-60.3052	10.3023	-13.5572
17.5038	-62.9137	10.9459	-11.5929
13.7376	-55.1098	-3.39189	-3.39189
11.3891	-53.4313	-6.5018	-3.39189
10.6652	-44.3548	-7.75843	-14.2205
10.9609	-53.8682	-7.75843	-16.9228
9.40691	-58.8786	-5.87659	-22.6217
6.15855	-54.0367	-7.75843	-10.9459
4.8516	-46.4983	-6.5018	-9.0247
3.11145	-35.4002	-4.6314	-12.8984
-0.258282	-36.3126	-9.0247	-12.8984
-10.2367	-40.8494	-8.39026	-16.9228
-9.55044	-51.5785	-4.01103	-12.8984
-10.385	-49.292	-5.25319	-16.2394
-11.8508	-50.6722	-4.01103	-21.1542
-13.1279	-58.1463	-1.5399	-35.8407
-17.9392	-62.9776	0.92375	-49.6633
-24.5766	-87.9136	2.77378	-44.9949
-25.4132	-92.4609	3.39189	-57.5998
-25.211	-93.4975	5.25319	-62.0919
-22.6822	-87.8721	-0.307886	-56.1868
-17.6587	-78.2602	-1.5399	-48.4548
-6.86825	-65.5732	2.77378	-38.7146
0.195399	-59.9606	4.01103	-28.0391
7.51757	-56.9404	5.25319	-20.4319
15.3985	-58.0909	7.75843	-12.8984
18.6541	-61.1032	9.66197	-12.8984
17.8274	-62.2645	12.8984	-12.2437
13.6041	-52.032	0.92375	5.25319
10.1882	-47.3716	-2.77378	0.307886
8.48778	-38.5684	-4.01103	-13.5572
8.28246	-40.2026	-5.87659	-17.6121
8.73064	-45.9738	-6.5018	-9.66197
6.84553	-40.7188	-3.39189	0.92375
3.6222	-34.9168	-2.77378	-0.307886
0.827677	-22.7152	-2.77378	-6.5018
0.698085	-15.6734	-4.01103	-7.75843
0.885419	-23.31	-2.15651	-7.12901
-0.563744	-38.4416	-3.39189	-5.25319
-3.45705	-36.9498	-0.92375	-8.39026
-9.25014	-40.121	-0.307886	-16.9228
-13.9803	-50.4505	-0.307886	-33.1151
-18.6695	-58.533	0.92375	-42.814
-22.8776	-75.0113	-0.307886	-37.7389
-23.435	-80.3234	0.307886	-44.9949
-21.537	-84.2938	-0.92375	-52.1717
-16.445	-79.6831	-5.25319	-50.9018
-10.3668	-72.0038	-3.39189	-49.6633
-3.19234	-61.8637	-0.92375	-43.8926
2.32876	-58.6416	7.75843	-29.6809
9.48239	-53.9842	6.5018	-23.3677
16.153	-57.9583	5.25319	-15.5613
23.0294	-62.2635	7.75843	-12.8984
24.5975	-61.3028	12.8984	-14.2205
17.3594	-44.4393	-2.15651	4.6314
11.1214	-36.4043	-0.92375	-2.15651
5.98421	-22.4346	-0.307886	-12.8984
4.30309	-23.1362	-2.77378	-11.5929
3.10961	-28.8761	-5.25319	-4.6314
-2.51504	-21.6941	-2.77378	7.75843
1.8241	-17.9214	-1.5399	7.12901
1.83765	-1.7866	-2.15651	-4.01103
-1.71369	3.93247	1.5399	-1.5399
-2.48695	0.836462	5.25319	0.307886
-0.916193	-16.3935	4.6314	0.307886
-2.26186	-22.8945	9.0247	-2.77378
-4.9308	-26.1988	5.87659	-9.66197
-6.59359	-29.9444	0.92375	-21.884
-7.4287	-38.8517	-2.15651	-17.6121
-9.16443	-45.6828	-0.92375	-19.7169
-8.20845	-49.9545	-0.307886	-31.3715
-6.49854	-58.4805	-4.6314	-34.9166
-3.55101	-65.3181	-9.66197	-41.7578
2.27878	-61.7211	-5.25319	-44.9949
8.33428	-54.5601	-0.92375	-46.1219
11.4718	-53.6318	14.2205	-28.8542
10.3179	-55.2805	16.9228	-20.4319
1.41232	-58.0104	6.5018	-18.3073
25.046	-58.6629	5.87659	-10.3023
27.5567	-58.1059	8.39026	-12.2437
12.254	-18.7497	-0.92375	1.5399
7.43244	-6.13655	0.92375	-2.77378
0.412062	3.34565	2.77378	-5.25319
-5.45584	3.26163	-0.307886	-5.87659
-6.74003	3.7302	-2.15651	1.5399
-5.72998	15.7387	-3.39189	10.3023
-1.94485	16.9148	-2.77378	10.9459
-0.548901	19.1492	0.307886	7.12901
-2.8442	30.922	6.5018	12.8984
-4.21853	30.2252	7.12901	10.3023
-3.34571	14.255	5.87659	9.66197
0.021143	11.3585	4.01103	10.3023
2.1573	4.65565	3.39189	5.87659
1.07261	-0.127296	0.307886	-4.6314
-0.708604	-20.8391	-0.307886	4.6314
-1.3371	-28.6562	0.307886	-5.25319
-0.106487	-29.2913	0.307886	-21.884
0.634287	-31.3796	1.5399	-25.6591
3.55832	-43.9815	-0.92375	-39.709
8.22214	-49.2861	2.15651	-40.7231
12.7878	-49.4745	5.87659	-37.7389
17.0275	-49.2545	7.12901	-25.6591
26.3041	-52.4428	9.66197	-19.0088
35.6546	-52.0696	9.66197	-11.5929
39.5136	-53.8121	10.9459	-6.5018
36.2465	-52.0633	9.66197	-8.39026
1.06174	25.2002	-1.5399	16.2394
-1.95459	31.9943	-0.92375	16.9228
-5.69161	31.8761	-1.5399	12.8984
-8.90395	32.8457	-3.39189	8.39026
-7.87942	48.6712	-1.5399	11.5929
-12.0745	55.3047	-1.5399	18.3073
-22.592	58.5339	-1.5399	23.3677
-9.23158	55.8623	0.307886	24.1224
-12.4067	64.3168	2.15651	22.6217
-12.8077	81.9905	5.87659	22.6217
-1.80178	70.3369	4.01103	23.3677
6.71621	66.3037	5.25319	27.2352
11.234	35.9485	1.5399	21.884
4.19287	27.1918	2.77378	14.8885
1.48628	17.5852	2.77378	20.4319
2.97384	0.517257	0.92375	7.12901
4.63139	-12.7803	-2.15651	-5.25319
2.65213	-20.0149	1.5399	-16.9228
3.33837	-27.7525	-1.5399	-30.5199
9.76966	-31.7713	-3.39189	-36.7812
22.1183	-36.4323	5.25319	-30.5199
30.564	-38.3473	7.12901	-18.3073
38.2457	-41.5187	7.12901	-16.2394
45.8053	-47.0945	14.2205	-8.39026
46.0167	-51.134	14.2205	-4.6314
32.3274	-44.3484	13.5572	-4.6314
-17.1694	83.2594	-5.25319	43.8926
-25.3341	90.2766	-9.0247	47.2747
-18.7527	77.2588	-9.66197	37.7389
-14.3887	75.8993	-9.0247	30.5199
-12.9149	82.2295	-0.92375	30.5199
-14.9154	89.7759	0.307886	32.2364
-13.1211	92.0401	-0.307886	35.8407
-11.8316	89.2109	-0.307886	34.9166
-10.3196	98.7083	0.92375	34.0083
0.822544	172.814	1.5399	38.7146
4.70441	178.24	-2.15651	42.814
7.52915	163.824	2.15651	42.814
9.67265	83.1981	5.87659	30.5199
13.1294	63.7939	8.39026	34.0083
13.4301	51.0793	7.75843	26.442
14.452	43.7508	3.39189	19.0088
8.06835	22.6616	-0.307886	12.2437
5.98706	-0.262525	-1.5399	4.01103
10.0838	-6.8846	1.5399	-10.3023
17.1489	-12.429	2.15651	-22.6217
28.1065	-21.4205	5.25319	-17.6121
35.4903	-28.7351	5.25319	-14.2205
40.9202	-36.6824	9.0247	-8.39026
48.3896	-44.2776	11.5929	-6.5018
50.4115	-46.935	12.2437	-2.15651
33.4076	-32.8943	14.2205	0.92375
-18.6445	108.86	2.15651	67.0161
-33.7053	132.528	0.92375	70.5784
-31.6212	128.474	-3.39189	65.322
-26.0664	128.719	-2.77378	62.0919
-22.679	130.702	0.307886	60.55
-18.7155	153.735	2.15651	56.1868
-11.528	162.619	2.77378	48.4548
-3.43203	164.712	4.01103	48.4548
11.2567	178.615	3.39189	52.1717
13.1979	204.332	4.01103	62.0919
11.2269	212.359	3.39189	65.322
12.5129	201.789	3.39189	62.0919
15.9968	176.848	9.0247	53.4747
27.3559	151.926	10.9459	62.0919
33.4654	111.505	9.66197	56.1868
28.1349	77.8768	6.5018	47.2747
24.3907	63.7562	5.25319	37.7389
30.6438	58.3407	-0.92375	34.9166
38.8809	43.9074	2.77378	16.2394
42.9602	28.1389	4.01103	12.8984
45.9417	7.99382	7.75843	5.87659
43.3193	-13.0538	9.66197	-4.6314
48.102	-26.7901	12.2437	0.92375
56.1834	-31.7913	11.5929	-1.5399
57.9168	-37.8172	12.8984	1.5399
39.7991	-20.9493	14.2205	7.12901
-19.7933	127.602	4.6314	74.3973
-34.5618	155.121	5.25319	85.3058
-35.129	156.241	4.01103	87.7658
-32.1474	159.033	4.01103	85.3058
-24.8586	164.589	3.39189	90.3344
-17.3767	186.046	4.6314	80.6829
-13.1421	191.899	6.5018	72.4538
-4.49548	198.066	5.25319	74.3973
7.53984	207.307	3.39189	70.5784
13.4621	216.021	7.12901	76.4134
19.9563	222.685	7.75843	78.5068
23.5668	215.719	7.75843	78.5068
24.3859	205.826	9.66197	80.6829
27.3281	185.835	10.9459	93.02
30.6734	150.899	9.66197	82.9471
35.0429	126.503	12.2437	67.0161
42.1532	103.197	12.8984	67.0161
43.8173	95.1935	12.2437	78.5068
45.6936	71.822	12.2437	54.8124
46.5072	49.6924	13.5572	38.7146
47.1724	31.4102	14.8885	27.2352
48.7534	3.31322	14.8885	12.2437
57.0631	-13.2342	10.3023	11.5929
61.5931	-21.6076	10.3023	4.6314
61.7903	-28.9523	14.2205	4.01103
42.6578	-8.38672	18.3073	8.39026
-23.2325	150.772	5.87659	87.7658
-38.5435	180.915	8.39026	112.169
-38.6709	183.82	5.87659	98.779
-36.2706	187.785	4.6314	95.8316
-27.6442	198.924	7.12901	105.127
-22.588	203.655	10.9459	95.8316
-17.0274	207.383	10.3023	90.3344
-12.3876	221.205	9.66197	85.3058
-6.27822	235.796	7.75843	80.6829
12.7456	227.084	8.39026	85.3058
20.9548	227.393	11.5929	85.3058
23.0616	223.685	13.5572	87.7658
24.0437	209.155	12.2437	93.02
24.9044	199.507	16.9228	95.8316
30.0346	171.411	11.5929	90.3344
33.0818	156.986	12.8984	87.7658
43.2715	122.368	19.7169	95.8316
44.525	106.637	19.0088	98.779
46.3025	83.5409	17.6121	90.3344
51.4949	66.5515	19.0088	76.4134
55.1056	58.4823	14.8885	44.9949
56.7	36.2715	12.2437	34.9166
61.4335	3.92551	12.2437	29.6809
63.3708	-11.3689	9.0247	13.5572
60.2915	-23.213	9.0247	8.39026
40.6641	-0.391335	14.8885	7.75843
-26.3422	178.434	5.25319	108.554
-46.2811	219.646	7.75843	138.945
-46.4625	215.757	7.12901	124.327
-40.4157	213.691	7.12901	112.169
-32.561	217.285	8.39026	115.99
-26.9355	221.924	12.2437	112.169
-22.0039	230.44	11.5929	98.779
-16.9885	239.525	10.3023	98.779
-12.1887	246.452	12.2437	101.874
0.177915	240.542	12.8984	98.779
15.8107	230.914	12.8984	105.127
21.6526	226.72	16.2394	101.874
25.5021	207.868	16.9228	101.874
25.0145	201.693	15.5613	105.127
28.6701	176.077	12.2437	108.554
28.9503	162.11	12.8984	115.99
27.7647	131.141	16.9228	105.127
32.247	114.77	16.9228	105.127
42.3109	95.6208	14.8885	105.127
55.7309	78.3998	16.9228	93.02
57.5681	72.1851	14.2205	65.322
55.94	48.231	9.66197	59.0534
59.0969	26.0853	9.66197	42.814
60.9582	12.1725	5.87659	25.6591
60.4033	-11.9655	5.87659	16.9228
41.4954	9.7188	11.5929	14.2205
-28.7125	201.61	1.5399	112.169
-47.8159	234.842	1.5399	133.752
-50.5734	230.024	0.92375	133.752
-47.46	225.081	4.6314	128.889
-40.6884	231.31	9.66197	133.752
-32.272	231.616	12.2437	133.752
-24.3278	238.239	12.2437	112.169
-18.8194	246.563	14.2205	115.99
-7.56037	252.061	16.9228	120.035
-2.65731	246.442	12.8984	108.554
1.50356	237.131	11.5929	112.169
6.6479	232.837	11.5929	115.99
16.7924	203.218	12.8984	115.99
18.5072	193.837	13.5572	124.327
19.739	177.484	13.5572	128.889
18.837	155.443	13.5572	150.478
20.8148	134.313	24.1224	124.327
20.5259	122.03	18.3073	115.99
23.458	117.829	16.2394	115.99
41.8855	89.0032	16.2394	98.779
44.8056	73.4093	12.2437	90.3344
47.2402	60.5601	7.75843	67.0161
58.9725	35.1045	8.39026	48.4548
60.4585	17.2555	10.3023	34.0083
57.9811	-4.17135	7.75843	24.886
37.3168	18.2937	10.3023	25.6591
-24.3639	202.708	3.39189	101.874
-45.2758	236.119	2.15651	133.752
-45.5797	230.921	7.12901	138.945
-44.9863	223.122	5.87659	133.752
-41.1519	228.402	10.3023	144.506
-36.6051	228.22	14.8885	128.889
-22.08	241.104	15.5613	124.327
-15.6341	245.286	17.6121	128.889
-12.0219	245.643	19.7169	120.035
-7.34107	239.078	14.2205	108.554
-0.417788	230.877	9.66197	112.169
3.38802	226.699	9.0247	115.99
8.15605	195.901	11.5929	120.035
10.0132	180.861	11.5929	124.327
11.6612	173.786	14.2205	133.752
15.5177	151.775	15.5613	133.752
20.2047	131.032	13.5572	124.327
23.2022	116.91	11.5929	124.327
21.6594	116.456	12.8984	120.035
23.4289	107.382	14.2205	98.779
40.6594	73.6792	10.9459	85.3058
46.633	63.7934	4.6314	74.3973
54.3133	40.7716	5.25319	53.4747
60.1685	17.9059	5.87659	32.2364
58.4792	-2.20907	2.15651	19.7169
41.2297	21.3664	4.01103	32.2364
-17.7589	188.165	2.15651	101.874
-29.4526	223.822	3.39189	128.889
-41.2976	215.623	6.5018	128.889
-42.4382	207.743	8.39026	133.752
-32.0494	209.62	10.9459	144.506
-26.8382	209.448	14.8885	133.752
-17.4763	226.672	17.6121	124.327
-15.5437	227.556	18.3073	124.327
-12.4776	226.453	19.7169	120.035
-7.20608	221.892	16.9228	105.127
-2.17907	211.073	14.8885	98.779
0.225941	205.256	13.5572	112.169
7.23431	181.297	12.2437	108.554
11.1676	162.495	13.5572	112.169
11.8781	157.875	16.9228	120.035
11.1038	136.466	14.2205	112.169
15.6682	125.72	10.9459	115.99
24.9506	107.138	14.2205	124.327
28.6304	96.7979	12.2437	108.554
29.468	94.9952	11.5929	93.02
39.6351	73.5474	9.66197	78.5068
45.6443	61.0244	7.12901	65.322
[truncated: 8,142 more rows]

## Sheet: Figure S2
	CY1.0 : 1			CY 1.2:1			glass
	dish 1	dish 2	dish 3	dish 1	dish 2	dish 3	dish 1	dish 2	dish 3
day 1	497579	528161	889444	749308	700819	1127282	417992	463895	448078
2	883123	877722	1202305	1226857	1180132	1813451	680516	817488	582785
3	1391546	1472071	1712122	1624087	1561360	2231034	914048	1276323	1060647
4	2042573	2173623	2297409	2550943	2321375	3292030	1499518	1876400	1634988
5	2610085	2477243	3176906	3045616	3030317	3472611	2145461	2491206	2695766
6	3335063	3476934	3560929	3510438	3427357	3575965	2873366	3325072	3106152
day 7	3569901	3574887	3579109	3580271	3575118	3580271	3498655	3577038	3560778

## Sheet: Figure S3
CY 1.0:1	CY 1.2:1	glass
1.1013	1.3948	0.09
2.5071	1.9605	0.082
1.8521	0.6066	0.098

## Sheet: Figure S4
Figure S4a				Figure S4b
force magnitude	ground truth	GAN prediction		angle [rad]	ground truth	GAN prediction
1.25	0.0170611	0.0134122		-3.06245	0.0369822	0.0385602
3.75	0.0376726	0.0377712		-2.90539	0.0319527	0.0267258
6.25	0.0446746	0.0579882		-2.74833	0.0270217	0.0237673
8.75	0.0481262	0.0546351		-2.59127	0.0179487	0.0265286
11.25	0.0438856	0.0497041		-2.43422	0.0203156	0.0245562
13.75	0.0439842	0.0430966		-2.27716	0.0227811	0.0230769
16.25	0.0385602	0.0411243		-2.1201	0.020217	0.0248521
18.75	0.0374753	0.0364892		-1.96304	0.0331361	0.0323471
21.25	0.0322485	0.0362919		-1.80599	0.0349112	0.0392505
23.75	0.0281065	0.0385602		-1.64893	0.0275148	0.0259369
26.25	0.0302761	0.0331361		-1.49187	0.027712	0.0240631
28.75	0.0325444	0.0309665		-1.33481	0.0224852	0.0333333
31.25	0.0257396	0.0291913		-1.17776	0.0230769	0.0220907
33.75	0.0247535	0.0247535		-1.0207	0.02357	0.0201183
36.25	0.0221893	0.0262327		-0.863642	0.0211045	0.0189349
38.75	0.0189349	0.0252465		-0.706585	0.0241617	0.0137081
41.25	0.0213018	0.0231755		-0.549527	0.0275148	0.0172584
43.75	0.0176529	0.0244576		-0.39247	0.0254438	0.0168639
46.25	0.0186391	0.0247535		-0.235413	0.0374753	0.0258383
48.75	0.0175542	0.0206114		-0.0783553	0.0307692	0.0411243
51.25	0.0172584	0.0193294		0.0787021	0.0341223	0.0328402
53.75	0.0136095	0.019428		0.235759	0.028501	0.0382643
56.25	0.0142012	0.0192308		0.392817	0.0262327	0.025641
58.75	0.0156805	0.0198225		0.549874	0.0291913	0.0293886
61.25	0.0137081	0.0183432		0.706932	0.0204142	0.0259369
63.75	0.014497	0.0149901		0.863989	0.0196252	0.0283037
66.25	0.0138067	0.0148915		1.02105	0.0231755	0.0228797
68.75	0.0133136	0.014497		1.1781	0.0295858	0.030572
71.25	0.0117357	0.0145957		1.33516	0.0322485	0.0332347
73.75	0.0131164	0.014497		1.49222	0.0287968	0.0315582
76.25	0.0104536	0.012426		1.64928	0.0228797	0.0244576
78.75	0.00996055	0.014497		1.80633	0.0179487	0.0199211
81.25	0.0109467	0.0114398		1.96339	0.0139053	0.0200197
83.75	0.0113412	0.00857988		2.12045	0.016075	0.0178501
86.25	0.00986193	0.00749507		2.27751	0.0139053	0.0136095
88.75	0.00857988	0.00739645		2.43456	0.0226824	0.013215
91.25	0.00907298	0.00739645		2.59162	0.0178501	0.0108481
93.75	0.00779093	0.00641026		2.74868	0.0183432	0.0135108
96.25	0.00838264	0.00670611		2.90573	0.0232742	0.0172584
98.75	0.00877712	0.00581854		3.06279	0.0251479	0.0317554
101.25	0.00739645	0.00650888
103.75	0.00788955	0.00374753
106.25	0.00581854	0.00542406
108.75	0.0056213	0.00591716
111.25	0.00641026	0.0030572
113.75	0.00404339	0.0035503
116.25	0.00631164	0.00364892
118.75	0.00571992	0.00128205
121.25	0.00345168	0.00453649
123.75	0.00453649	0.00236686
126.25	0.00414201	0.0025641
128.75	0.00394477	0.00226824
131.25	0.00414201	0.00216963
133.75	0.00345168	0.00226824
136.25	0.00315582	0.000887574
138.75	0.00315582	0.00216963
141.25	0.00424063	0.000887574
143.75	0.00364892	0.000986193
146.25	0.0035503	0.00108481
148.75	0.00404339	0.000295858
